# Supplementary material for: A mesoporous cationic thorium-organic framework that rapidly traps anionic persistent organic pollutants
Source: Nat Commun. 2017 Nov 7;8:1354. doi: 10.1038/s41467-017-01208-w (PMC5677036; doi:10.1038/s41467-017-01208-w)
Supplement: Supplementary file 3 — Supplementary Data 1 [file 41467_2017_1208_MOESM3_ESM.cif]

 
data_SCU8
 
_audit_creation_method            'SHELXL-2016/6'
_shelx_SHELXL_version_number      '2016/6'
_chemical_name_systematic         ?
_chemical_name_common             ' [Th3(bptc)3(O)(H2O)3.78][(Cl)(C5H14N3Cl)(H2O)8]'
_chemical_melting_point           ?
_chemical_formula_moiety          'C15 H7 O7.59 Th'
_chemical_formula_sum
 'C15 H7 O7.59 Th' 
_chemical_formula_weight           540.74

loop_
 _atom_type_symbol
 _atom_type_description
 _atom_type_scat_dispersion_real
 _atom_type_scat_dispersion_imag
 _atom_type_scat_source
 'C'  'C'   0.0033   0.0016
 'International Tables Vol C Tables 4.2.6.8 and 6.1.1.4'
 'O'  'O'   0.0106   0.0060
 'International Tables Vol C Tables 4.2.6.8 and 6.1.1.4'
 'Th'  'Th'  -7.2400   8.8979
 'International Tables Vol C Tables 4.2.6.8 and 6.1.1.4'
 'H'  'H'   0.0000   0.0000
 'International Tables Vol C Tables 4.2.6.8 and 6.1.1.4'
 'Cl'  'Cl'   0.1484   0.1585
 'International Tables Vol C Tables 4.2.6.8 and 6.1.1.4'
 
_space_group_crystal_system       hexagonal
_space_group_IT_number            176
_space_group_name_H-M_alt         'P 63/m'
_space_group_name_Hall            '-P 6c'
 
_shelx_space_group_comment
;
The symmetry employed for this shelxl refinement is uniquely defined
by the following loop, which should always be used as a source of
symmetry information in preference to the above space-group names.
They are only intended as comments.
;
 
loop_
 _space_group_symop_operation_xyz
 'x, y, z'
 '-y, x-y, z'
 '-x+y, -x, z'
 '-x, -y, z+1/2'
 'y, -x+y, z+1/2'
 'x-y, x, z+1/2'
 '-x, -y, -z'
 'y, -x+y, -z'
 'x-y, x, -z'
 'x, y, -z-1/2'
 '-y, x-y, -z-1/2'
 '-x+y, -x, -z-1/2'
 
_cell_length_a                    26.009(4)
_cell_length_b                    26.009(4)
_cell_length_c                    9.8065(17)
_cell_angle_alpha                 90
_cell_angle_beta                  90
_cell_angle_gamma                 120
_cell_volume                      5745(2)
_cell_formula_units_Z             6
_cell_measurement_temperature     173(2)
_cell_measurement_reflns_used      9554
_cell_measurement_theta_min        2.39
_cell_measurement_theta_max       26.33
 
_exptl_crystal_description        rod-like
_exptl_crystal_colour             colorless
_exptl_crystal_density_meas       ?
_exptl_crystal_density_method     ?
_exptl_crystal_density_diffrn     0.938          
_exptl_crystal_F_000              1486.5
_exptl_transmission_factor_min    ?
_exptl_transmission_factor_max    ?
_exptl_crystal_size_max           0.080
_exptl_crystal_size_mid           0.020
_exptl_crystal_size_min           0.020
_exptl_absorpt_coefficient_mu     3.908
_shelx_estimated_absorpt_T_min    0.745
_shelx_estimated_absorpt_T_max    0.926
_exptl_absorpt_correction_type    multi-scan
_exptl_absorpt_correction_T_min   0.910
_exptl_absorpt_correction_T_max   0.925
_exptl_absorpt_process_details    'Bruker, SADABS'
_exptl_absorpt_special_details    ?
_diffrn_ambient_temperature       173(2)
_diffrn_radiation_wavelength      0.71073
_diffrn_radiation_type            MoK\a
_diffrn_source                    ?
_diffrn_measurement_device_type  'Bruker APEX-II CCD'
_diffrn_measurement_method       '\f and \w scans'
_diffrn_detector_area_resol_mean  ?
_diffrn_reflns_number             71122
_diffrn_reflns_av_unetI/netI      0.0422
_diffrn_reflns_av_R_equivalents   0.1141
_diffrn_reflns_limit_h_min        -32
_diffrn_reflns_limit_h_max        32
_diffrn_reflns_limit_k_min        -32
_diffrn_reflns_limit_k_max        32
_diffrn_reflns_limit_l_min        -12
_diffrn_reflns_limit_l_max        12
_diffrn_reflns_theta_min          2.392
_diffrn_reflns_theta_max          26.394
_diffrn_reflns_theta_full         25.242
_diffrn_measured_fraction_theta_max   0.989
_diffrn_measured_fraction_theta_full  0.987
_diffrn_reflns_Laue_measured_fraction_max    0.989
_diffrn_reflns_Laue_measured_fraction_full   0.987
_diffrn_reflns_point_group_measured_fraction_max   0.989
_diffrn_reflns_point_group_measured_fraction_full  0.987
_reflns_number_total              4176
_reflns_number_gt                 3970
_reflns_threshold_expression      'I > 2\s(I)'
_reflns_Friedel_coverage          0.000
_reflns_Friedel_fraction_max      .
_reflns_Friedel_fraction_full     .
 
_reflns_special_details
;
 Reflections were merged by SHELXL according to the crystal
 class for the calculation of statistics and refinement.
 
 Structure factors included contributions from the .fab file.
 
 _reflns_Friedel_fraction is defined as the number of unique
 Friedel pairs measured divided by the number that would be
 possible theoretically, ignoring centric projections and
 systematic absences.
;
 
_computing_data_collection        'APEX3'
_computing_cell_refinement        'APEX3'
_computing_data_reduction         'SAINT'
_computing_structure_solution     'SHELXL-2016/6 (Sheldrick, 2016)'
_computing_structure_refinement   'SHELXL-2016/6 (Sheldrick, 2016)'
_computing_molecular_graphics     'SHELXL-2016/6 (Sheldrick, 2016)'
_computing_publication_material   'SHELXL-2016/6 (Sheldrick, 2016)'
_refine_special_details
;
 Refined as a 2-component twin.
;
_refine_ls_structure_factor_coef  Fsqd
_refine_ls_matrix_type            full
_refine_ls_weighting_scheme       calc
_refine_ls_weighting_details
'w=1/[\s^2^(Fo^2^)+(0.1018P)^2^+142.1630P] where P=(Fo^2^+2Fc^2^)/3'
_atom_sites_solution_primary      ?
_atom_sites_solution_secondary    ?
_atom_sites_solution_hydrogens    mixed
_refine_ls_hydrogen_treatment     constr
_refine_ls_extinction_method      none
_refine_ls_extinction_coef        .
_refine_ls_number_reflns          4060
_refine_ls_number_parameters      151
_refine_ls_number_restraints      219
_refine_ls_R_factor_all           0.0777
_refine_ls_R_factor_gt            0.0764
_refine_ls_wR_factor_ref          0.1903
_refine_ls_wR_factor_gt           0.1895
_refine_ls_goodness_of_fit_ref    1.103
_refine_ls_restrained_S_all       1.086
_refine_ls_shift/su_max           0.001
_refine_ls_shift/su_mean          0.000
 
loop_
 _atom_site_label
 _atom_site_type_symbol
 _atom_site_fract_x
 _atom_site_fract_y
 _atom_site_fract_z
 _atom_site_U_iso_or_equiv
 _atom_site_adp_type
 _atom_site_occupancy
 _atom_site_site_symmetry_order  
 _atom_site_calc_flag
 _atom_site_refinement_flags_posn
 _atom_site_refinement_flags_adp
 _atom_site_refinement_flags_occupancy
 _atom_site_disorder_assembly
 _atom_site_disorder_group
Th1 Th 0.58645(2) 0.24050(2) 0.750000 0.0122(2) Uani 1 2 d S T P . .
O1 O 0.5717(4) 0.3307(6) 0.6147(10) 0.036(2) Uani 1 1 d . U . . .
O2 O 0.5822(4) 0.2626(4) 0.5056(10) 0.032(2) Uani 1 1 d . U . . .
O3 O 0.4244(9) 0.5645(8) 0.172(2) 0.035(5) Uani 0.5 1 d D U P . .
O4 O 0.3866(9) 0.5259(8) 0.3666(17) 0.030(4) Uani 0.5 1 d D U P . .
O5 O 0.666667 0.333333 0.750000 0.038(3) Uani 1 6 d S TU P A .
O6 O 0.4637(9) 0.2020(9) 0.750000 0.038(3) Uani 0.74(2) 2 d S TU P A 1
O7 O 0.4764(18) 0.1778(18) 0.638(5) 0.038(3) Uani 0.26(2) 1 d . U P A 2
C1 C 0.5722(5) 0.3055(6) 0.5069(13) 0.028(3) Uani 1 1 d . U . . .
C2 C 0.5582(5) 0.3258(5) 0.3717(12) 0.017(2) Uani 1 1 d . U . . .
C3 C 0.5703(6) 0.3062(7) 0.250000 0.011(3) Uani 1 2 d S TU P . .
H3 H 0.586195 0.280294 0.250002 0.014 Uiso 1 2 calc R U P . .
C4 C 0.5381(5) 0.3647(5) 0.3695(12) 0.020(2) Uani 1 1 d . U . . .
H4 H 0.532972 0.380042 0.453127 0.024 Uiso 1 1 calc R U . . .
C5 C 0.5251(9) 0.3825(9) 0.250000 0.029(4) Uani 1 2 d S TU P . .
C6 C 0.4948(9) 0.4214(9) 0.227(3) 0.022(4) Uani 0.5 1 d . U P . .
C7 C 0.5097(12) 0.4633(12) 0.331(3) 0.029(5) Uani 0.5 1 d D U P . .
H7A H 0.536489 0.466062 0.405637 0.034 Uiso 0.5 1 d DR U P . .
C8 C 0.4828(12) 0.4989(12) 0.327(3) 0.029(5) Uani 0.5 1 d D U P . .
H8A H 0.494066 0.530883 0.391764 0.035 Uiso 0.5 1 d DR U P . .
C9 C 0.4413(11) 0.4885(10) 0.223(3) 0.028(5) Uani 0.5 1 d . U P . .
C10 C 0.4270(11) 0.4453(11) 0.130(3) 0.024(4) Uani 0.5 1 d D U P . .
H10A H 0.398775 0.438790 0.061196 0.029 Uiso 0.5 1 d DR U P . .
C11 C 0.4526(10) 0.4110(11) 0.132(2) 0.018(4) Uani 0.5 1 d D U P . .
H11A H 0.440838 0.379637 0.067951 0.021 Uiso 0.5 1 d DR U P . .
C12 C 0.4124(11) 0.5246(10) 0.250000 0.044(5) Uani 1 2 d DS TU P . .
 
loop_
 _atom_site_aniso_label
 _atom_site_aniso_U_11
 _atom_site_aniso_U_22
 _atom_site_aniso_U_33
 _atom_site_aniso_U_23
 _atom_site_aniso_U_13
 _atom_site_aniso_U_12
Th1 0.0170(3) 0.0132(3) 0.0033(3) 0.000 0.000 0.0052(2)
O1 0.028(4) 0.073(6) 0.011(4) -0.014(4) -0.002(3) 0.027(4)
O2 0.045(5) 0.038(5) 0.014(4) 0.007(4) -0.010(4) 0.020(4)
O3 0.039(8) 0.028(7) 0.051(9) -0.004(7) 0.012(7) 0.027(7)
O4 0.044(8) 0.029(7) 0.031(8) 0.000(6) -0.010(6) 0.029(7)
O5 0.037(4) 0.037(4) 0.040(6) 0.000 0.000 0.0187(19)
O6 0.037(4) 0.037(4) 0.040(6) 0.000 0.000 0.0187(19)
O7 0.037(4) 0.037(4) 0.040(6) 0.000 0.000 0.0187(19)
C1 0.022(5) 0.040(6) 0.012(5) 0.007(5) 0.002(4) 0.009(4)
C2 0.013(4) 0.029(5) 0.012(4) 0.001(4) 0.003(4) 0.013(4)
C3 0.014(6) 0.017(6) 0.007(5) 0.000 0.000 0.010(5)
C4 0.025(5) 0.023(5) 0.015(5) -0.009(4) -0.002(4) 0.014(4)
C5 0.027(7) 0.029(7) 0.042(7) 0.000 0.000 0.023(6)
C6 0.026(7) 0.025(7) 0.026(10) -0.007(6) -0.003(6) 0.021(6)
C7 0.029(8) 0.029(8) 0.028(8) -0.013(6) -0.012(7) 0.014(6)
C8 0.037(8) 0.027(8) 0.029(8) -0.016(7) -0.004(6) 0.021(7)
C9 0.037(8) 0.021(7) 0.032(10) 0.003(6) -0.002(6) 0.019(6)
C10 0.027(8) 0.027(8) 0.022(8) 0.003(6) -0.007(6) 0.016(6)
C11 0.019(7) 0.027(8) 0.010(7) -0.004(6) 0.002(5) 0.015(6)
C12 0.040(8) 0.042(8) 0.060(10) 0.000 0.000 0.027(7)
 
_geom_special_details
;
 All esds (except the esd in the dihedral angle between two l.s. planes)
 are estimated using the full covariance matrix.  The cell esds are taken
 into account individually in the estimation of esds in distances, angles
 and torsion angles; correlations between esds in cell parameters are only
 used when they are defined by crystal symmetry.  An approximate (isotropic)
 treatment of cell esds is used for estimating esds involving l.s. planes.
;
 
loop_
 _geom_bond_atom_site_label_1
 _geom_bond_atom_site_label_2
 _geom_bond_distance
 _geom_bond_site_symmetry_2
 _geom_bond_publ_flag
Th1 O5 2.2684(7) . ?
Th1 O2 2.481(9) . ?
Th1 O2 2.481(9) 10_557 ?
Th1 O3 2.499(17) 5 ?
Th1 O3 2.499(17) 8_556 ?
Th1 O1 2.525(11) 11_657 ?
Th1 O1 2.525(11) 2_655 ?
Th1 O4 2.563(17) 8_556 ?
Th1 O4 2.563(17) 5 ?
Th1 O7 2.72(4) 10_557 ?
Th1 O7 2.72(4) . ?
Th1 O6 2.83(2) . ?
O1 C1 1.247(17) . ?
O2 C1 1.267(17) . ?
O3 O4 1.06(3) 10_556 ?
O3 C12 1.201(16) . ?
O3 O3 1.54(4) 10_556 ?
O4 C12 1.335(15) . ?
C1 C2 1.535(16) . ?
C2 C4 1.352(16) . ?
C2 C3 1.395(13) . ?
C4 C5 1.363(15) . ?
C5 C6 1.58(2) 10_556 ?
C5 C6 1.58(2) . ?
C6 C6 0.44(5) 10_556 ?
C6 C7 1.11(3) 10_556 ?
C6 C11 1.36(3) . ?
C6 C7 1.39(3) . ?
C6 C11 1.69(3) 10_556 ?
C7 C8 1.41(4) . ?
C7 C11 1.47(4) 10_556 ?
C7 C7 1.59(6) 10_556 ?
C7 C10 2.00(4) 10_556 ?
C8 C9 1.09(4) 10_556 ?
C8 C9 1.41(4) . ?
C8 C10 1.49(4) 10_556 ?
C8 C8 1.51(6) 10_556 ?
C9 C9 0.53(5) 10_556 ?
C9 C10 1.35(4) . ?
C9 C12 1.49(3) . ?
C9 C10 1.76(4) 10_556 ?
C10 C11 1.35(3) . ?
 
loop_
 _geom_angle_atom_site_label_1
 _geom_angle_atom_site_label_2
 _geom_angle_atom_site_label_3
 _geom_angle
 _geom_angle_site_symmetry_1
 _geom_angle_site_symmetry_3
 _geom_angle_publ_flag
O5 Th1 O2 82.9(2) . . ?
O5 Th1 O2 82.9(2) . 10_557 ?
O2 Th1 O2 150.2(5) . 10_557 ?
O5 Th1 O3 136.1(4) . 5 ?
O2 Th1 O3 86.1(5) . 5 ?
O2 Th1 O3 121.8(5) 10_557 5 ?
O5 Th1 O3 136.1(4) . 8_556 ?
O2 Th1 O3 121.8(5) . 8_556 ?
O2 Th1 O3 86.1(5) 10_557 8_556 ?
O3 Th1 O3 35.9(10) 5 8_556 ?
O5 Th1 O1 70.5(3) . 11_657 ?
O2 Th1 O1 130.1(4) . 11_657 ?
O2 Th1 O1 68.2(3) 10_557 11_657 ?
O3 Th1 O1 85.2(5) 5 11_657 ?
O3 Th1 O1 65.9(5) 8_556 11_657 ?
O5 Th1 O1 70.5(3) . 2_655 ?
O2 Th1 O1 68.2(3) . 2_655 ?
O2 Th1 O1 130.1(4) 10_557 2_655 ?
O3 Th1 O1 65.9(5) 5 2_655 ?
O3 Th1 O1 85.2(5) 8_556 2_655 ?
O1 Th1 O1 63.4(5) 11_657 2_655 ?
O5 Th1 O4 149.2(4) . 8_556 ?
O2 Th1 O4 74.4(4) . 8_556 ?
O2 Th1 O4 126.4(4) 10_557 8_556 ?
O3 Th1 O4 24.2(6) 5 8_556 ?
O3 Th1 O4 50.4(6) 8_556 8_556 ?
O1 Th1 O4 108.9(5) 11_657 8_556 ?
O1 Th1 O4 81.7(5) 2_655 8_556 ?
O5 Th1 O4 149.2(4) . 5 ?
O2 Th1 O4 126.4(4) . 5 ?
O2 Th1 O4 74.4(4) 10_557 5 ?
O3 Th1 O4 50.4(6) 5 5 ?
O3 Th1 O4 24.2(6) 8_556 5 ?
O1 Th1 O4 81.7(5) 11_657 5 ?
O1 Th1 O4 108.9(5) 2_655 5 ?
O4 Th1 O4 53.0(7) 8_556 5 ?
O5 Th1 O7 140.4(9) . 10_557 ?
O2 Th1 O7 112.0(10) . 10_557 ?
O2 Th1 O7 66.0(10) 10_557 10_557 ?
O3 Th1 O7 82.9(10) 5 10_557 ?
O3 Th1 O7 68.1(10) 8_556 10_557 ?
O1 Th1 O7 115.5(10) 11_657 10_557 ?
O1 Th1 O7 148.7(9) 2_655 10_557 ?
O4 Th1 O7 69.0(10) 8_556 10_557 ?
O4 Th1 O7 44.1(10) 5 10_557 ?
O5 Th1 O7 140.4(9) . . ?
O2 Th1 O7 66.0(10) . . ?
O2 Th1 O7 112.0(10) 10_557 . ?
O3 Th1 O7 68.1(10) 5 . ?
O3 Th1 O7 82.9(10) 8_556 . ?
O1 Th1 O7 148.8(9) 11_657 . ?
O1 Th1 O7 115.5(10) 2_655 . ?
O4 Th1 O7 44.1(10) 8_556 . ?
O4 Th1 O7 69.0(10) 5 . ?
O7 Th1 O7 47.7(19) 10_557 . ?
O5 Th1 O6 130.7(4) . . ?
O2 Th1 O6 84.8(3) . . ?
O2 Th1 O6 84.8(3) 10_557 . ?
O3 Th1 O6 90.1(6) 5 . ?
O3 Th1 O6 90.1(6) 8_556 . ?
O1 Th1 O6 144.2(3) 11_657 . ?
O1 Th1 O6 144.2(3) 2_655 . ?
O4 Th1 O6 68.3(6) 8_556 . ?
O4 Th1 O6 68.3(6) 5 . ?
C1 O1 Th1 131.8(9) . 3_665 ?
C1 O1 Th1 85.5(9) . . ?
Th1 O1 Th1 92.9(3) 3_665 . ?
C1 O2 Th1 104.3(8) . . ?
O4 O3 C12 72.0(13) 10_556 . ?
O4 O3 O3 110.6(14) 10_556 10_556 ?
C12 O3 O3 50.1(12) . 10_556 ?
O4 O3 Th1 81.3(14) 10_556 9_556 ?
C12 O3 Th1 96.3(14) . 9_556 ?
O3 O3 Th1 72.1(5) 10_556 9_556 ?
O3 O4 C12 58.8(12) 10_556 . ?
O3 O4 Th1 74.5(13) 10_556 9_556 ?
C12 O4 Th1 90.0(12) . 9_556 ?
Th1 O5 Th1 120.0 . 2_655 ?
Th1 O5 Th1 120.0 . 3_665 ?
Th1 O5 Th1 120.0 2_655 3_665 ?
O1 C1 O2 122.2(13) . . ?
O1 C1 C2 119.0(12) . . ?
O2 C1 C2 118.8(12) . . ?
O1 C1 Th1 70.4(8) . . ?
O2 C1 Th1 52.0(7) . . ?
C2 C1 Th1 168.5(9) . . ?
C4 C2 C3 120.2(11) . . ?
C4 C2 C1 121.2(11) . . ?
C3 C2 C1 118.5(10) . . ?
C2 C3 C2 117.7(14) 10_556 . ?
C2 C4 C5 121.5(11) . . ?
C4 C5 C4 118.6(15) 10_556 . ?
C4 C5 C6 128.8(13) 10_556 10_556 ?
C4 C5 C6 112.7(12) . 10_556 ?
C4 C5 C6 112.7(12) 10_556 . ?
C4 C5 C6 128.8(13) . . ?
C6 C5 C6 16(2) 10_556 . ?
C6 C6 C7 121(2) 10_556 10_556 ?
C6 C6 C11 133.3(14) 10_556 . ?
C7 C6 C11 72(2) 10_556 . ?
C6 C6 C7 43.3(16) 10_556 . ?
C7 C6 C7 78(3) 10_556 . ?
C11 C6 C7 122(2) . . ?
C6 C6 C5 81.9(10) 10_556 . ?
C7 C6 C5 131(2) 10_556 . ?
C11 C6 C5 125.4(19) . . ?
C7 C6 C5 111(2) . . ?
C6 C6 C11 35.7(11) 10_556 10_556 ?
C7 C6 C11 117(2) 10_556 10_556 ?
C11 C6 C11 98(2) . 10_556 ?
C7 C6 C11 55.9(17) . 10_556 ?
C5 C6 C11 105.9(17) . 10_556 ?
C6 C7 C6 16(2) 10_556 . ?
C6 C7 C8 126(3) 10_556 . ?
C6 C7 C8 117(2) . . ?
C6 C7 C11 62(2) 10_556 10_556 ?
C6 C7 C11 72.5(18) . 10_556 ?
C8 C7 C11 91(2) . 10_556 ?
C6 C7 C7 59(2) 10_556 10_556 ?
C6 C7 C7 43.3(16) . 10_556 ?
C8 C7 C7 88.5(17) . 10_556 ?
C11 C7 C7 104.2(14) 10_556 10_556 ?
C6 C7 C10 94(2) 10_556 10_556 ?
C6 C7 C10 96.4(18) . 10_556 ?
C8 C7 C10 48.0(16) . 10_556 ?
C11 C7 C10 42.7(14) 10_556 10_556 ?
C7 C7 C10 101.2(11) 10_556 10_556 ?
C9 C8 C7 127(3) 10_556 . ?
C9 C8 C9 20(2) 10_556 . ?
C7 C8 C9 118(2) . . ?
C9 C8 C10 61(2) 10_556 10_556 ?
C7 C8 C10 87(2) . 10_556 ?
C9 C8 C10 75(2) . 10_556 ?
C9 C8 C8 63(2) 10_556 10_556 ?
C7 C8 C8 91.5(17) . 10_556 ?
C9 C8 C8 43.6(15) . 10_556 ?
C10 C8 C8 106.6(15) 10_556 10_556 ?
C9 C9 C8 117(2) 10_556 10_556 ?
C9 C9 C10 132.6(15) 10_556 . ?
C8 C9 C10 74(2) 10_556 . ?
C9 C9 C8 43.6(16) 10_556 . ?
C8 C9 C8 73(3) 10_556 . ?
C10 C9 C8 121(2) . . ?
C9 C9 C12 79.7(10) 10_556 . ?
C8 C9 C12 132(3) 10_556 . ?
C10 C9 C12 129(2) . . ?
C8 C9 C12 109(2) . . ?
C9 C9 C10 34.4(11) 10_556 10_556 ?
C8 C9 C10 113(2) 10_556 10_556 ?
C10 C9 C10 98(2) . 10_556 ?
C8 C9 C10 54.6(17) . 10_556 ?
C12 C9 C10 104.1(17) . 10_556 ?
C9 C10 C11 121(2) . . ?
C9 C10 C8 44.9(17) . 10_556 ?
C11 C10 C8 92(2) . 10_556 ?
C9 C10 C9 12.9(14) . 10_556 ?
C11 C10 C9 113(2) . 10_556 ?
C8 C10 C9 50.9(16) 10_556 10_556 ?
C9 C10 C7 81.8(18) . 10_556 ?
C11 C10 C7 47.5(15) . 10_556 ?
C8 C10 C7 44.9(15) 10_556 10_556 ?
C9 C10 C7 80.3(15) 10_556 10_556 ?
C10 C11 C6 120(2) . . ?
C10 C11 C7 90(2) . 10_556 ?
C6 C11 C7 46.1(16) . 10_556 ?
C10 C11 C6 114(2) . 10_556 ?
C6 C11 C6 11.0(14) . 10_556 ?
C7 C11 C6 51.6(15) 10_556 10_556 ?
O3 C12 O3 80(2) 10_556 . ?
O3 C12 O4 49.2(13) 10_556 . ?
O3 C12 O4 116.4(19) . . ?
O3 C12 O4 116.4(19) 10_556 10_556 ?
O3 C12 O4 49.2(13) . 10_556 ?
O4 C12 O4 118(2) . 10_556 ?
O3 C12 C9 132(2) 10_556 . ?
O3 C12 C9 115.7(17) . . ?
O4 C12 C9 125.9(16) . . ?
O4 C12 C9 106.3(14) 10_556 . ?
O3 C12 C9 115.7(17) 10_556 10_556 ?
O3 C12 C9 132(2) . 10_556 ?
O4 C12 C9 106.3(14) . 10_556 ?
O4 C12 C9 125.9(16) 10_556 10_556 ?
C9 C12 C9 21(2) . 10_556 ?
O3 C12 Th1 59.3(12) 10_556 9_556 ?
O3 C12 Th1 59.3(12) . 9_556 ?
O4 C12 Th1 62.5(11) . 9_556 ?
O4 C12 Th1 62.5(11) 10_556 9_556 ?
C9 C12 Th1 168.6(12) . 9_556 ?
C9 C12 Th1 168.6(12) 10_556 9_556 ?
 
_refine_diff_density_max    4.250
_refine_diff_density_min   -5.300
_refine_diff_density_rms    0.308

_shelx_res_file
;
TITL B in P6(3)/m
    A.res
    created by SHELXL-2016/6 at 11:47:03 on 18-Aug-2017
CELL 0.71073  26.00900  26.00900   9.80650  90.0000  90.0000 120.0000
ZERR   48.00   0.00430   0.00430   0.00170   0.0000   0.0000   0.0000
LATT 1
SYMM -Y, X-Y, Z
SYMM -X+Y, -X, Z
SYMM -X, -Y, 0.5+Z
SYMM Y, -X+Y, 0.5+Z
SYMM X-Y, X, 0.5+Z
SFAC C O Th H  Cl
UNIT 90 45.5717 6 42 0
LIST 4 ! automatically inserted. Change 6 to 4 for CHECKCIF!!
L.S. 50 0  171
dfix 1.26 O3 C12
DFIX 1.26 o4 c12
delu $c
SIMU $c
acta
TWIN  1 1 0 0 -1 0 0 0 -1
DFIX 0.952 C7 H7A
DFIX 0.952 C8 H8A
DFIX 0.952 C10 H10A
DFIX 0.952 C11 H11A
BOND
isor 0.01 $c $o
EADP o5 o7
EADP o5 o6
FMAP 2
size 0.08 0.02 0.02
PLAN 30
TEMP -100.000
ACTA
ABIN
WGHT    0.101800  142.163025
BASF   0.15552
FVAR       0.05024   0.73817
MOLE 1
TH1   3    0.586451    0.240496    0.750000    10.50000    0.01700    0.01316 =
         0.00335    0.00000    0.00000    0.00525

O1    2    0.571699    0.330745    0.614664    11.00000    0.02763    0.07281 =
         0.01138   -0.01351   -0.00236    0.02696
O2    2    0.582193    0.262618    0.505553    11.00000    0.04470    0.03762 =
         0.01357    0.00692   -0.00975    0.02020
O3    2    0.424404    0.564507    0.171500    10.50000    0.03855    0.02811 =
         0.05117   -0.00449    0.01170    0.02693
O4    2    0.386575    0.525891    0.366646    10.50000    0.04423    0.02860 =
         0.03068   -0.00045   -0.00957    0.02869
O5    2    0.666667    0.333333    0.750000    10.16667    0.03743    0.03743 =
         0.03999    0.00000    0.00000    0.01871
part 1
O6    2    0.463695    0.201981    0.750000    20.50000    0.03743    0.03743 =
         0.03999    0.00000    0.00000    0.01871
part 2
O7    2    0.476407    0.177773    0.637937   -21.00000    0.03743    0.03743 =
         0.03999    0.00000    0.00000    0.01871
PART 0
C1    1    0.572193    0.305541    0.506854    11.00000    0.02246    0.04012 =
         0.01186    0.00706    0.00194    0.00916
C2    1    0.558232    0.325821    0.371728    11.00000    0.01327    0.02883 =
         0.01235    0.00056    0.00267    0.01281
C3    1    0.570298    0.306177    0.250000    10.50000    0.01389    0.01686 =
         0.00708    0.00000    0.00000    0.01025
AFIX  43
H3    4    0.586195    0.280294    0.250002    10.50000   -1.20000
AFIX   0
C4    1    0.538131    0.364727    0.369512    11.00000    0.02512    0.02292 =
         0.01535   -0.00913   -0.00212    0.01367
AFIX  43
H4    4    0.532972    0.380042    0.453127    11.00000   -1.20000
AFIX   0
C5    1    0.525092    0.382490    0.250000    10.50000    0.02750    0.02870 =
         0.04214    0.00000    0.00000    0.02317

C6    1    0.494767    0.421435    0.227443    10.50000    0.02553    0.02545 =
         0.02562   -0.00707   -0.00292    0.02106
C7    1    0.509673    0.463279    0.330874    10.50000    0.02853    0.02886 =
         0.02820   -0.01261   -0.01185    0.01430
AFIX   3
H7A   4    0.536489    0.466062    0.405637    10.50000   -1.20000
AFIX   0
C8    1    0.482844    0.498895    0.327091    10.50000    0.03677    0.02705 =
         0.02901   -0.01638   -0.00364    0.02051
AFIX   3
H8A   4    0.494066    0.530883    0.391764    10.50000   -1.20000
AFIX   0

C9    1    0.441285    0.488536    0.222753    10.50000    0.03680    0.02096 =
         0.03217    0.00264   -0.00244    0.01876
C10   1    0.427035    0.445319    0.129555    10.50000    0.02708    0.02702 =
         0.02240    0.00317   -0.00727    0.01596
AFIX   3
H10A  4    0.398775    0.438790    0.061196    10.50000   -1.20000
AFIX   0
C11   1    0.452572    0.410983    0.132278    10.50000    0.01947    0.02722 =
         0.01011   -0.00366    0.00176    0.01478
AFIX   3
H11A  4    0.440838    0.379637    0.067951    10.50000   -1.20000
AFIX   0

C12   1    0.412420    0.524649    0.250000    10.50000    0.03995    0.04172 =
         0.05964    0.00000    0.00000    0.02688
HKLF 4


REM  B in P6(3)/m
REM R1 =  0.0764 for    3970 Fo > 4sig(Fo)  and  0.0777 for all    4060 data
REM    151 parameters refined using    219 restraints

END

WGHT      0.1018    142.3414

REM Highest difference peak  4.250,  deepest hole -5.300,  1-sigma level  0.308
Q1    1   0.6153  0.2376  0.7500  10.50000  0.05    4.25
Q2    1   0.5810  0.2072  0.7500  10.50000  0.05    3.08
Q3    1   0.6187  0.2653  0.7500  10.50000  0.05    2.94
Q4    1   0.5523  0.2206  0.7500  10.50000  0.05    2.62
Q5    1   0.4787  0.5517  0.2500  10.50000  0.05    2.59
Q6    1   0.5562  0.2461  0.7500  10.50000  0.05    2.46
Q7    1   0.4978  0.2275  0.7500  10.50000  0.05    2.12
Q8    1   0.4815  0.2294  0.6732  11.00000  0.05    2.03
Q9    1   0.4884  0.3140  0.2500  10.50000  0.05    1.80
Q10   1   0.5846  0.2409  0.2500  10.50000  0.05    1.75
Q11   1   0.4050  0.1707  0.7500  10.50000  0.05    1.58
Q12   1   0.5824  0.4156  0.2500  10.50000  0.05    1.49
Q13   1   0.5847  0.2383  0.5973  11.00000  0.05    1.29
Q14   1   0.4262  0.5378  0.3031  11.00000  0.05    1.25
Q15   1   0.1387  0.0711  0.2500  10.50000  0.05    1.19
Q16   1   0.3809  0.4889  0.3023  11.00000  0.05    1.18
Q17   1   0.6549  0.3048  0.2847  11.00000  0.05    1.09
Q18   1   0.5570  0.4074  0.3765  11.00000  0.05    1.08
Q19   1   0.5091  0.2749  0.2500  10.50000  0.05    1.08
Q20   1   0.1742  0.0748  0.2500  10.50000  0.05    1.04
Q21   1   0.5811  0.3575  0.6839  11.00000  0.05    1.03
Q22   1   0.3022  0.2382  0.7500  10.50000  0.05    0.99
Q23   1   0.4496  0.1817  0.6958  11.00000  0.05    0.99
Q24   1   0.4823  0.5849  0.2500  10.50000  0.05    0.98
Q25   1   0.4238  0.5088  0.2500  10.50000  0.05    0.98
Q26   1   0.2751  0.0733  0.7500  10.50000  0.05    0.94
Q27   1   0.5265  0.2982  0.6593  11.00000  0.05    0.91
Q28   1   0.5896  0.5892  0.2500  10.50000  0.05    0.91
Q29   1   0.5112  0.3731  0.3146  11.00000  0.05    0.90
Q30   1   0.4304  0.6038  0.2500  10.50000  0.05    0.89
;
_shelx_res_checksum    6945

_shelx_hkl_file
;
  -4   0   0    0.42    0.45
  -4   0   0    1.32    0.41
  -4   0   0    0.09    0.35
   4   0   0    1.08    0.76
   4   0   0    0.13    0.17
   4   0   0    0.89    0.88
  -5   0   0   55.71    4.30
   5   0   0   53.82    3.96
   5   0   0   49.10    4.35
  -5   0   0   52.58    4.39
   5   0   0   56.13    4.33
  -5   0   0   55.93    3.97
   6   0   0  122.24    9.14
   6   0   0  116.31    9.00
  -6   0   0  122.44    9.18
  -6   0   0  128.08    8.70
   6   0   0  124.21    8.70
  -6   0   0  118.54    9.07
   7   0   0    8.79    1.66
  -7   0   0    8.85    1.90
  -7   0   0    8.33    1.13
  -7   0   0    8.57    1.67
   7   0   0    9.86    1.94
   7   0   0    8.72    1.16
  -8   0   0    2.84    0.72
  -8   0   0    2.45    1.31
  -8   0   0    2.54    1.38
   8   0   0    1.81    1.20
   8   0   0    2.25    1.02
   8   0   0    2.88    0.74
   9   0   0   89.57    7.19
  -9   0   0   97.64    6.78
   9   0   0   98.04    6.82
   9   0   0   97.64    7.23
  -9   0   0   79.00    7.45
  -9   0   0   93.42    7.55
  10   0   0  104.95    8.19
 -10   0   0  102.61    8.85
  10   0   0  102.31    8.21
 -10   0   0  107.92    7.73
  10   0   0  107.91    7.81
 -10   0   0  112.80    8.51
  11   0   0  125.15    9.21
  11   0   0  122.88    9.62
 -11   0   0  134.63    9.15
 -11   0   0  128.42   10.02
  11   0   0  120.38    9.63
 -11   0   0  124.15    9.86
 -12   0   0  278.39   18.46
  12   0   0  274.14   18.49
 -12   0   0  278.02   19.29
  12   0   0  226.25   18.79
  12   0   0  241.12   18.84
 -12   0   0  267.22   19.31
 -13   0   0   41.14    4.52
 -13   0   0   34.94    4.10
  13   0   0   32.43    3.66
 -13   0   0   37.54    3.18
  13   0   0   41.38    3.30
 -14   0   0    0.46    1.01
 -14   0   0    2.94    2.15
 -14   0   0    0.93    1.90
  14   0   0    0.71    0.87
 -15   0   0   -1.38    2.12
  15   0   0    2.47    1.09
 -15   0   0   -0.55    2.07
 -16   0   0   12.40    3.45
  16   0   0   11.40    1.97
 -16   0   0    9.24    3.18
 -17   0   0  102.16    9.60
  17   0   0  110.59    8.34
 -17   0   0  108.90    9.54
 -18   0   0   46.14    6.05
  18   0   0   44.18    4.67
  18   0   0   41.75    4.14
 -18   0   0   35.11    5.82
  19   0   0   12.21    2.62
 -19   0   0   21.11    4.54
  19   0   0   12.34    3.09
 -19   0   0   17.86    4.96
  20   0   0    9.93    3.01
 -20   0   0    3.83    4.51
  20   0   0    5.57    1.98
 -20   0   0    8.20    4.48
  21   0   0    5.27    2.20
 -21   0   0    8.25    5.78
 -21   0   0    8.07    4.94
 -22   0   0   -1.14    5.97
  22   0   0    2.36    3.84
  22   0   0    1.46    2.21
 -22   0   0   -0.80    4.83
  23   0   0   11.59    4.36
 -23   0   0   18.20    6.04
  23   0   0   11.21    3.14
 -23   0   0    3.80    6.57
 -24   0   0    8.88    5.92
 -24   0   0   -1.53    6.10
  24   0   0    1.40    3.79
  24   0   0    3.72    3.25
  25   0   0    2.75    3.88
 -25   0   0    2.09    5.97
 -25   0   0   -2.82    6.19
  25   0   0    0.05    2.75
 -26   0   0   10.86    6.87
 -26   0   0    5.60    6.98
  26   0   0   10.32    4.24
  26   0   0    7.68    3.16
  27   0   0    6.44    3.95
 -27   0   0   10.21    6.86
 -27   0   0    5.71    7.70
  27   0   0    8.10    3.38
 -28   0   0    5.01    7.70
  28   0   0   14.83    4.86
  28   0   0   15.88    3.89
 -28   0   0   16.02    7.16
  -2  -1   0   21.20    1.86
  -2  -1   0   23.00    1.89
   2   1   0   27.81    2.03
   2   1   0   27.74    1.99
   3   1   0   10.73    1.40
   3   1   0   11.84    1.31
   3   1   0   10.22    1.11
  -3  -1   0   11.88    1.04
  -5   1   0   35.00    3.25
   5  -1   0   34.50    3.35
   5  -1   0   38.24    3.22
  -5   1   0   37.04    3.21
   5   1   0   43.48    3.44
  -5  -1   0   42.81    3.53
   5   1   0   38.00    3.17
   5   1   0   38.18    3.49
  -5  -1   0   42.03    3.38
   6  -1   0    9.74    1.15
   6   1   0   13.11    2.04
  -6  -1   0   13.30    1.98
  -6   1   0    9.16    1.18
  -6  -1   0   11.46    1.33
  -6  -1   0   12.72    1.09
   6   1   0    8.60    1.60
   6  -1   0   10.48    1.71
   6  -1   0    9.56    2.04
  -6   1   0   14.77    2.18
   6   1   0   14.80    2.16
  -6   1   0    9.85    1.84
   8   1   0   11.37    2.01
   8   1   0   16.24    2.11
  -8  -1   0   11.90    2.27
  -8  -1   0   14.48    2.36
   8   1   0   13.68    1.56
  -8  -1   0   12.86    1.43
  -9   1   0   25.24    2.14
  -9   1   0   24.23    3.17
   9  -1   0   24.50    3.03
  -9   1   0   26.92    3.27
   9  -1   0   24.67    2.72
   9  -1   0   24.65    2.15
  11  -1   0  276.49   20.41
 -11   1   0  304.49   20.01
 -11   1   0  283.24   20.82
  11  -1   0  275.61   20.43
  11  -1   0  282.54   20.01
 -11   1   0  282.26   20.67
 -12  -1   0   51.56    3.99
  12   1   0   56.46    4.17
  12  -1   0   52.44    4.61
 -12   1   0   43.42    4.80
 -12   1   0   50.59    3.95
 -12  -1   0   51.88    5.02
  12   1   0   49.71    4.57
 -12   1   0   43.73    4.84
  12  -1   0   47.22    4.00
  12  -1   0   41.60    4.54
 -12  -1   0   54.86    4.89
 -13   1   0   33.35    2.97
  13  -1   0   33.56    3.83
  13  -1   0   33.28    2.97
 -13   1   0   35.83    3.89
 -13   1   0   30.50    4.11
 -14   1   0   29.43    3.76
  14  -1   0   26.58    2.57
 -14   1   0   27.70    2.61
 -14   1   0   25.98    3.75
 -15   1   0   11.33    2.95
 -15   1   0   12.83    3.26
  15  -1   0    8.82    1.72
 -16  -1   0   36.13    5.52
 -16  -1   0   42.36    5.62
  16   1   0   39.64    4.26
 -16   1   0   57.73    5.74
  16  -1   0   58.85    4.26
 -16   1   0   58.20    5.88
  18  -1   0   26.91    3.15
 -18   1   0   22.00    4.81
 -18  -1   0   35.16    5.39
  18  -1   0   28.46    3.82
 -18   1   0   21.11    4.24
 -20   1   0   10.65    4.19
 -20  -1   0   10.40    4.53
 -20   1   0    8.33    4.30
  20  -1   0    8.83    2.98
  20   1   0    6.42    2.13
  20   1   0    9.54    3.01
 -20  -1   0    7.53    4.81
  20  -1   0    9.61    2.21
 -21   1   0    1.12    4.33
 -21  -1   0   19.24    5.42
 -21   1   0   -1.97    4.84
  21  -1   0    6.87    2.98
 -21  -1   0   13.97    5.56
  22   1   0   42.64    5.30
  22   1   0   56.74    6.99
 -22  -1   0   41.60    7.68
 -22  -1   0   54.35    9.94
 -23   1   0    3.54    6.87
  23  -1   0   10.79    4.28
 -23   1   0    5.90    5.31
 -23  -1   0   10.76    5.47
  23   1   0   13.01    4.34
  23  -1   0    7.72    2.67
  23   1   0    8.52    3.42
 -23  -1   0    0.84    6.42
  24   1   0    0.14    3.00
 -24   1   0   11.33    5.94
  24  -1   0    6.73    2.84
 -24  -1   0    3.54    6.36
 -24   1   0    8.29    5.57
 -24  -1   0    4.66    5.45
  24  -1   0    7.26    3.94
 -25   1   0   -1.01    6.10
  25  -1   0    4.59    3.92
 -25  -1   0    7.72    6.72
  25   1   0    4.80    3.05
  25   1   0   -1.50    3.97
 -25  -1   0    4.93    6.25
 -25   1   0    4.26    5.36
 -26  -1   0    1.42    6.23
  26   1   0    8.31    3.12
  26  -1   0    6.03    3.13
  26   1   0    5.45    4.08
 -26  -1   0    5.81    6.92
  26  -1   0    7.40    4.00
 -26   1   0    4.75    6.54
 -26   1   0    8.11    6.37
  27  -1   0    2.98    3.08
 -27   1   0   10.05    7.20
 -27  -1   0   22.44    8.06
 -27   1   0   -2.77    6.87
 -27  -1   0   25.13    7.30
  28  -1   0   23.95    4.95
 -28   1   0   31.63    8.43
  28  -1   0   23.11    4.99
 -28   1   0   18.65    7.85
   3  -2   0   27.80    2.01
   3  -2   0   23.57    1.93
   3  -2   0   23.21    2.08
  -3   2   0   21.19    1.75
   3  -2   0   23.03    2.03
   4   2   0   72.54    5.11
  -4  -2   0   66.18    5.08
  -4  -2   0   66.82    5.12
  -4  -2   0   61.76    4.84
   4   2   0   56.22    5.08
   4   2   0   67.96    5.09
  -4  -2   0   70.82    4.89
   5   2   0  191.59   15.20
  -5  -2   0  213.19   15.38
   5   2   0  203.48   15.27
  -5  -2   0  225.42   15.09
   5   2   0  233.07   15.34
  -5  -2   0  206.88   14.99
   5   2   0  239.47   15.14
  -5  -2   0  203.09   15.29
  -6  -2   0   86.57    6.06
   6   2   0   86.87    6.24
  -6  -2   0   90.52    6.21
  -6  -2   0   83.66    6.51
   6   2   0   78.65    6.29
   6   2   0   87.21    6.51
  -6  -2   0   83.95    6.59
   6   2   0   81.82    6.46
   7   2   0   42.04    3.34
   7   2   0   35.76    3.32
  -7  -2   0   38.88    3.73
  -7  -2   0   37.65    3.09
   7   2   0   48.75    3.78
   7   2   0   44.62    3.67
  -7  -2   0   40.21    3.26
  -7  -2   0   47.48    3.92
  -8  -2   0  131.47    9.28
   8   2   0  107.78    8.87
   8   2   0  105.41    8.59
   8   2   0  124.88    8.70
  -8  -2   0  118.04    9.18
  -8  -2   0  118.91    8.41
  -8  -2   0  125.82    8.62
   8   2   0  123.48    8.97
  -9  -2   0  118.41    8.96
   9   2   0  110.15    7.85
  -9   2   0  104.61    7.76
   9  -2   0   99.09    7.71
   9  -2   0   93.14    8.10
  -9  -2   0  116.63    7.65
   9   2   0  115.40    8.33
  -9  -2   0  122.10    8.56
   9   2   0  102.60    8.19
  -9  -2   0  120.39    7.91
  -9   2   0   95.10    8.41
  -9   2   0   99.99    8.40
  10   2   0  134.28   10.88
  10   2   0  135.97   10.84
  10   2   0  146.68   10.60
  10   2   0  150.64   10.42
 -10  -2   0  148.08   11.16
 -10  -2   0  153.51   11.48
 -10  -2   0  150.10   10.51
 -11  -2   0   91.61    6.52
  12   2   0   29.61    2.80
 -12  -2   0   28.53    3.55
 -12  -2   0   28.18    2.62
 -12  -2   0   28.66    3.78
  12   2   0   22.75    3.19
 -13   2   0   79.45    5.85
 -13   2   0   79.81    6.97
 -13   2   0   79.42    6.84
  13  -2   0   75.45    5.83
  13  -2   0   63.82    6.28
  13  -2   0   86.45    6.49
 -14   2   0    5.05    1.10
 -14   2   0    3.86    2.38
  14   2   0    3.67    1.37
 -14  -2   0    2.79    2.38
 -14  -2   0    4.48    2.47
 -14   2   0    6.85    2.26
  15   2   0    3.10    1.40
 -15   2   0    2.04    2.35
 -15   2   0    2.99    1.09
 -15  -2   0    4.36    2.62
 -15  -2   0    3.75    2.58
  15  -2   0    2.83    0.90
 -15   2   0    2.60    2.54
 -16   2   0    6.45    2.97
  16  -2   0   11.77    1.67
 -16   2   0   14.47    3.49
 -17  -2   0   23.68    4.51
 -17   2   0   14.82    3.74
 -17  -2   0   22.78    4.64
  17   2   0   24.85    3.11
 -17   2   0   18.34    4.10
  17  -2   0   16.26    2.15
  17  -2   0   19.33    3.02
 -19   2   0   36.80    6.41
 -20  -2   0   38.94    7.26
  20   2   0   42.09    4.70
 -20  -2   0   55.79    7.31
  20   2   0   52.78    5.55
  21  -2   0   17.42    3.63
 -21  -2   0   25.22    6.56
 -21   2   0   18.16    5.67
  21   2   0   21.92    3.62
 -21   2   0   16.14    5.17
  21   2   0   26.61    4.60
  21  -2   0   14.01    2.68
 -21  -2   0   19.26    5.88
  22  -2   0   17.33    3.84
 -22   2   0    9.55    5.80
  22   2   0   20.80    5.03
 -22  -2   0   13.73    5.15
 -22  -2   0   28.03    8.02
 -22   2   0    6.00    5.29
  22   2   0   16.07    3.51
  23  -2   0   24.96    5.05
 -23  -2   0   36.99    7.37
  23   2   0   33.85    4.79
 -23   2   0   23.07    7.56
 -23   2   0   30.93    6.83
 -23  -2   0   36.24    7.47
  23   2   0   29.18    5.79
  24   2   0   12.54    4.57
 -24  -2   0    9.58    6.54
 -24  -2   0   24.24    6.79
  24  -2   0   10.33    4.17
  24  -2   0    9.02    2.81
 -24   2   0   15.98    6.18
 -24   2   0   14.62    5.60
  24   2   0   10.11    3.19
  25  -2   0   11.97    3.44
  25   2   0    8.78    3.22
 -25  -2   0    5.75    6.84
 -25   2   0   12.46    5.83
  25   2   0    0.90    4.04
 -25  -2   0    5.30    6.60
  25  -2   0   19.90    4.79
 -25   2   0    9.38    6.32
  26  -2   0   19.00    3.77
 -26   2   0   21.63    6.28
  26   2   0    9.95    4.45
 -26  -2   0    9.01    7.66
 -26   2   0   11.47    6.39
  26   2   0    3.06    3.32
  26  -2   0   16.88    4.35
 -26  -2   0   -1.48    6.51
  27  -2   0    2.94    3.95
 -27   2   0   16.25    7.39
  27   2   0    6.00    3.94
  27   2   0   10.42    4.60
  27  -2   0   -0.60    2.94
 -27  -2   0    7.49    7.11
 -27   2   0   -9.25    6.79
 -27  -2   0   -2.70    7.57
  28  -2   0    8.54    3.47
 -28   2   0    4.82    7.05
 -28   2   0    9.31    7.71
  28  -2   0    3.18    4.28
  29  -2   0    4.64    3.53
 -29   2   0    1.53    7.83
  29  -2   0    3.59    4.47
 -29   2   0   -0.21    7.72
  -1  -3   0   11.54    0.98
  -2  -3   0   57.43    4.28
  -2  -3   0   60.72    4.15
   2   3   0   56.66    4.16
   2   3   0   47.08    4.08
  -2  -3   0   55.84    4.11
   2   3   0   52.84    4.34
   2   3   0   58.70    4.09
   3   3   0   51.63    3.56
   3  -3   0   44.35    3.50
   3  -3   0   44.84    3.40
   3  -3   0   44.74    3.51
   3  -3   0   38.58    3.51
   5  -3   0   43.54    3.69
   5  -3   0   46.35    3.84
   5  -3   0   42.51    3.52
   5  -3   0   46.76    3.30
  -5   3   0   45.32    3.68
   5  -3   0   47.00    3.69
  -5   3   0   47.00    3.33
  -5   3   0   43.63    3.71
  -6  -3   0   37.96    3.26
  -6  -3   0   38.74    3.24
   6   3   0   45.56    3.54
   6   3   0   38.51    3.34
  -6  -3   0   41.89    3.69
   6   3   0   43.23    3.62
   6   3   0   40.08    3.49
  -6  -3   0   44.87    3.71
   7   3   0   12.22    2.06
  -7  -3   0   17.68    2.22
   7   3   0   15.79    1.84
   7   3   0   14.66    1.84
  -7  -3   0    9.57    2.23
   7   3   0   13.19    1.88
  -7  -3   0   12.40    1.57
   8  -3   0  223.10   18.38
  -8   3   0  265.42   18.98
  -8   3   0  288.50   19.00
   8  -3   0  247.84   18.85
   8  -3   0  293.82   18.41
   8  -3   0  265.78   18.81
  -8   3   0  285.18   18.42
   8  -3   0  238.03   18.24
  -9  -3   0  462.83   32.87
   9   3   0  444.28   32.70
   9   3   0  481.97   32.48
  -9  -3   0  486.92   33.19
   9   3   0  408.26   32.59
  -9  -3   0  479.21   32.41
  -9  -3   0  486.17   32.19
   9   3   0  460.58   32.45
  10   3   0   76.93    5.88
 -10  -3   0   82.35    6.89
 -10  -3   0   80.92    5.69
  10   3   0   81.90    6.06
  10   3   0   72.83    6.26
 -10  -3   0   77.47    5.90
 -10  -3   0   74.38    6.52
  10   3   0   75.20    6.44
  11   3   0   30.99    2.75
 -11  -3   0   36.57    3.87
 -11  -3   0   31.54    2.90
  11   3   0   32.82    3.45
 -11  -3   0   37.11    3.91
 -11  -3   0   28.74    2.67
 -12  -3   0   39.39    4.21
 -12  -3   0   38.53    4.40
  12   3   0   38.17    3.16
  12   3   0   40.18    3.57
  12   3   0   39.49    3.98
 -13   3   0   24.40    3.56
  13  -3   0   24.67    3.32
  13  -3   0   23.91    2.45
 -13   3   0   24.17    2.29
  13  -3   0   20.27    3.47
 -13   3   0   26.36    3.31
 -14   3   0   20.52    3.42
  14  -3   0   18.31    1.94
 -14   3   0   20.97    3.42
 -14   3   0   17.51    2.00
 -15   3   0   21.08    3.60
  15   3   0   24.03    2.96
 -15   3   0   19.00    2.19
 -15   3   0   21.72    3.86
 -15  -3   0   21.72    4.31
 -15  -3   0   21.07    4.31
  15  -3   0   22.78    2.12
 -16  -3   0   29.09    4.69
 -16  -3   0   21.92    4.48
  16   3   0   18.74    2.99
 -17   3   0   24.64    4.65
  17  -3   0   30.82    3.31
 -17   3   0   26.52    4.44
  17  -3   0   27.32    2.62
 -17  -3   0   16.73    4.48
 -18   3   0   29.99    5.23
 -19   3   0   25.97    5.43
  19  -3   0   32.84    3.99
 -19   3   0   29.77    5.55
  19  -3   0   28.76    3.16
 -20   3   0   65.68    7.48
  20  -3   0   69.74    6.26
  20  -3   0   63.03    5.46
 -20   3   0   61.37    8.02
 -22  -3   0   23.01    7.64
 -22  -3   0   31.59    6.61
  22   3   0   25.12    4.97
  22   3   0   32.55    5.70
 -23   3   0   10.66    6.00
  23  -3   0    6.54    3.95
 -23  -3   0    6.02    7.22
  23  -3   0    6.99    2.27
  23   3   0   11.89    4.37
  23   3   0    4.50    3.04
 -23   3   0   15.51    6.67
 -23  -3   0    5.09    5.63
 -24   3   0   25.07    6.52
  24   3   0   13.48    3.47
  24   3   0   13.57    4.52
 -24  -3   0   11.33    6.67
 -24   3   0   27.29    6.86
 -24  -3   0   12.89    6.87
  26  -3   0    6.85    3.85
 -26   3   0    6.46    5.79
 -26  -3   0   14.04    8.24
 -26  -3   0   22.79    7.13
  26  -3   0    8.60    3.81
 -26   3   0   14.58    6.59
  26   3   0   13.45    4.73
 -27   3   0    7.94    6.93
  27  -3   0   14.33    3.94
 -27   3   0    5.73    6.90
  27  -3   0    7.58    3.35
 -28   3   0   -2.16    6.83
 -28   3   0    5.98    7.16
  28  -3   0    1.97    4.12
  28  -3   0    5.26    3.25
  29  -3   0    8.07    3.55
 -29   3   0   14.96    8.13
 -29   3   0   10.41    8.18
   0   4   0    0.85    0.41
   0  -4   0    1.44    0.57
   0   4   0    1.13    0.54
   0  -4   0    1.73    1.11
  -1   4   0   10.62    0.86
  -1   4   0   12.18    1.13
   1  -4   0   10.81    0.84
   1  -4   0    9.13    1.73
  -3   4   0   24.60    2.06
   3  -4   0   28.03    2.42
   3  -4   0   24.96    2.12
  -3   4   0   24.66    1.95
   3  -4   0   26.61    2.25
  -6   4   0   62.56    4.47
  -6   4   0   59.12    4.91
   6  -4   0   59.62    4.42
   6  -4   0   60.36    4.95
   6  -4   0   67.31    4.55
  -6   4   0   60.20    4.97
   6  -4   0   66.70    4.90
   6  -4   0   59.53    4.98
   6  -4   0   54.34    4.78
  -6   4   0   60.30    4.64
   9  -4   0   97.13    6.01
   9  -4   0   98.00    5.87
   9   4   0   70.12    6.29
  -9  -4   0   70.51    6.74
  -9  -4   0   71.48    6.06
  10  -4   0  170.96   11.82
 -10  -4   0  134.53   11.87
  10  -4   0  182.09   11.00
 -10  -4   0  137.63   11.16
  10  -4   0  171.56   11.26
 -10  -4   0  135.27   11.99
  10  -4   0  187.46   11.80
  10   4   0  136.62   11.43
  11  -4   0   53.04    4.37
  11  -4   0   54.09    4.08
 -11   4   0   63.11    4.39
  11  -4   0   59.68    5.02
  11  -4   0   61.09    4.32
  11  -4   0   51.57    4.89
 -11   4   0   60.89    5.55
 -11   4   0   55.98    5.38
 -13   4   0   44.76    3.50
  13  -4   0   45.65    4.17
 -13   4   0   43.41    4.57
  13  -4   0   36.57    4.11
  13  -4   0   42.68    3.66
 -13   4   0   43.60    4.66
  14   4   0   38.76    3.23
 -14  -4   0   49.86    5.29
 -14   4   0   49.63    5.06
  14   4   0   44.52    3.95
 -14  -4   0   39.10    4.74
 -14   4   0   42.39    4.59
 -14   4   0   32.79    3.24
  14  -4   0   33.32    3.25
 -15   4   0   63.33    6.73
  15  -4   0   67.50    5.79
  15  -4   0   76.06    5.44
 -15   4   0   71.92    5.48
 -15   4   0   76.81    6.86
 -16   4   0    2.72    2.50
 -16  -4   0   10.98    3.74
 -16   4   0   -0.07    2.32
  16  -4   0    2.06    1.56
 -16  -4   0   11.37    3.53
  16  -4   0    2.97    0.85
 -17   4   0   21.88    4.27
  17  -4   0   22.86    3.16
  17  -4   0   23.88    2.22
 -17  -4   0   14.71    4.11
 -17   4   0   21.76    4.10
  18   4   0   16.95    3.29
  18   4   0   13.19    2.67
  18  -4   0   11.61    2.39
 -18  -4   0   11.03    4.63
 -18   4   0    9.61    3.72
 -18   4   0   13.15    3.82
 -18  -4   0   13.14    4.83
  18  -4   0    8.49    1.75
  19   4   0   38.01    4.54
  19  -4   0   38.16    3.63
 -19  -4   0   42.63    7.51
 -19   4   0   30.65    5.80
 -19   4   0   41.20    5.85
  19  -4   0   41.25    4.48
  19   4   0   49.75    5.19
 -20  -4   0   33.30    6.64
 -20  -4   0   28.24    6.38
  20   4   0   34.24    4.96
  20   4   0   24.75    4.50
 -21  -4   0   20.51    5.94
 -21   4   0   16.95    5.07
  21  -4   0   19.88    3.85
 -21  -4   0   21.39    7.17
  21   4   0   28.87    5.73
  21  -4   0   15.51    2.62
 -21   4   0   17.65    5.28
  21   4   0   22.61    4.49
 -22  -4   0   42.17    8.47
  22   4   0   55.98    5.94
  22   4   0   59.57    7.49
 -22  -4   0   57.62    9.75
 -23  -4   0   11.19    7.14
 -23  -4   0   14.70    6.22
  23   4   0   14.19    4.73
 -23   4   0   11.74    6.12
  23  -4   0   12.62    4.05
 -23   4   0   10.68    6.45
 -24  -4   0   10.57    6.59
 -24   4   0   44.63    7.53
  25   4   0    8.46    3.59
 -25   4   0   21.97    6.78
 -25   4   0   14.33    5.87
 -25  -4   0    8.61    8.08
  25   4   0   -0.45    3.94
 -25  -4   0   -3.87    6.44
  25  -4   0   16.70    4.18
  26  -4   0   31.79    4.68
 -26   4   0   21.02    6.58
 -26   4   0   23.50    6.61
  26  -4   0   23.50    4.82
  27  -4   0   46.23    6.02
 -27   4   0   45.06    8.79
  27  -4   0   41.03    5.93
 -27   4   0   58.81   10.08
 -28   4   0    7.55    6.78
  28  -4   0    4.76    3.19
 -28   4   0   18.57    7.47
  28  -4   0    7.67    3.91
  29  -4   0   -2.40    3.68
 -29   4   0   20.01    8.52
  29  -4   0   -0.26    3.26
 -29   4   0   -6.45    7.15
   0  -5   0   47.89    4.34
   0   5   0   51.01    3.64
   0   5   0   43.37    4.36
   0  -5   0   55.05    3.88
   0  -5   0   50.52    3.65
   0   5   0   57.23    3.92
   0  -5   0   50.96    3.94
  -2  -5   0  161.74   10.87
   2   5   0  146.08   10.87
   2   5   0  158.45   10.66
  -2  -5   0  150.72   10.81
  -2  -5   0  153.40   10.73
   2   5   0  161.97   10.85
   2   5   0  138.52   11.20
  -2  -5   0  140.04   11.00
   4  -5   0   31.58    2.58
   4  -5   0   28.60    3.19
  -4   5   0   38.45    2.92
  -4   5   0   33.37    3.03
   4  -5   0   39.05    2.89
  -4   5   0   33.64    3.14
   4  -5   0   33.59    3.10
  -4   5   0   33.56    2.92
  -4   5   0   40.46    2.77
   5  -5   0   53.65    4.19
   5  -5   0   52.60    4.33
   5  -5   0   57.08    4.03
  -5   5   0   53.95    4.27
   5  -5   0   54.02    4.40
  -5   5   0   57.12    4.42
  -5   5   0   50.57    4.33
   5  -5   0   49.77    3.92
   5  -5   0   46.32    4.38
  -5   5   0   55.82    4.22
   6  -5   0   42.02    3.11
   6  -5   0   40.74    3.20
   6  -5   0   36.92    3.67
   6  -5   0   42.90    3.76
  -6   5   0   45.04    3.69
   6  -5   0   39.06    3.68
   6  -5   0   41.12    3.51
  -6   5   0   40.08    3.49
  -6   5   0   46.27    3.69
  -6   5   0   36.97    3.52
   8  -5   0   84.68    6.74
  -8   5   0   82.09    6.81
  -8  -5   0   93.23    7.06
   8   5   0   83.24    6.67
  -8   5   0   96.56    6.44
   8  -5   0   96.12    6.76
  -8  -5   0   87.27    6.49
   8  -5   0   77.21    6.49
  -8   5   0   81.74    6.21
  -8  -5   0   90.20    7.16
   8  -5   0   78.02    6.15
   8  -5   0   90.29    6.32
   8   5   0   80.54    6.67
   8   5   0   86.68    6.86
   8   5   0   89.00    6.65
  -8  -5   0   80.39    6.42
   8  -5   0   87.54    6.84
  -8   5   0   83.62    6.80
   9  -5   0  317.13   22.85
   9  -5   0  356.03   22.37
   9  -5   0  288.64   22.53
  -9   5   0  340.11   23.06
   9  -5   0  318.02   22.27
   9  -5   0  304.74   22.45
  -9   5   0  306.59   22.95
  -9   5   0  303.47   22.46
  -9   5   0  352.04   22.40
   9  -5   0  334.59   22.87
   9  -5   0  304.27   22.87
  10  -5   0   91.58    7.55
 -10   5   0   94.42    7.87
 -10   5   0  104.32    7.03
  10  -5   0  100.15    7.19
  10  -5   0   95.36    6.84
  10  -5   0   93.25    7.61
 -10   5   0   94.99    8.06
  10  -5   0  100.87    6.95
  10  -5   0   89.93    7.21
  11  -5   0   13.94    1.52
 -11   5   0   21.89    3.16
  11  -5   0   19.19    2.50
  11  -5   0   18.18    1.40
 -11   5   0   16.30    3.15
  11  -5   0   19.93    2.21
  11   5   0   10.88    2.28
 -11  -5   0   10.96    2.76
  11  -5   0   13.85    2.48
 -11   5   0   15.81    1.70
  12  -5   0    4.82    0.67
  12  -5   0    3.89    1.64
  12  -5   0    3.65    0.85
 -12   5   0    3.88    0.96
 -12   5   0    7.06    2.38
  12  -5   0    5.74    1.45
  13  -5   0   67.98    5.91
  13  -5   0   66.25    5.14
  13  -5   0   70.79    5.14
 -13   5   0   70.83    5.16
 -13   5   0   70.28    6.28
  13  -5   0   69.17    5.36
  13  -5   0   62.58    5.79
 -13   5   0   67.90    6.09
  13  -5   0   61.87    4.79
 -14   5   0  170.51   11.58
  14  -5   0  171.50   11.58
 -14   5   0  171.07   12.77
  14  -5   0  146.46   11.20
  14  -5   0  151.78   11.73
 -14   5   0  155.09   12.54
 -15   5   0   35.08    4.48
 -15   5   0   33.41    4.50
  15  -5   0   34.79    2.94
  15  -5   0   29.87    3.30
 -15   5   0   36.21    3.03
 -16   5   0   42.91    5.61
  16  -5   0   47.98    4.32
  16  -5   0   49.51    3.79
 -16   5   0   47.43    5.56
 -16   5   0   45.24    3.89
 -18   5   0    2.30    3.16
  18   5   0    1.07    2.51
  18  -5   0    2.08    1.68
 -18  -5   0    0.46    4.49
 -18   5   0   -1.11    2.69
  18  -5   0    2.76    0.95
 -18  -5   0    2.86    4.11
  18   5   0   -0.27    1.96
  19   5   0   17.01    3.33
  19   5   0   16.99    3.90
 -19   5   0   10.12    3.80
  19  -5   0   16.31    3.22
 -19  -5   0   29.64    5.91
 -19   5   0    8.85    3.97
 -19  -5   0   18.90    5.53
 -20   5   0   33.68    6.11
 -20   5   0   28.64    5.51
  20  -5   0   34.28    3.38
  20  -5   0   40.24    4.25
 -21  -5   0   33.80    6.90
  21   5   0   33.87    6.51
  21   5   0   38.52    5.03
 -21  -5   0   44.02    9.34
  22   5   0   10.08    4.49
  22  -5   0    7.58    1.78
 -22   5   0    9.18    4.88
  22  -5   0    7.11    2.98
 -22  -5   0    4.65    6.97
 -22   5   0    5.20    4.53
 -22  -5   0   11.15    6.02
  22   5   0    9.49    3.20
  23   5   0    4.86    3.01
 -23   5   0   -3.80    5.29
  23  -5   0    0.74    3.09
  23   5   0    5.38    4.07
 -23  -5   0    5.19    6.15
 -23  -5   0   10.60    6.84
 -23   5   0   -2.44    5.19
  23  -5   0   -0.50    1.62
 -24   5   0    2.75    5.66
  24   5   0    6.09    3.41
  24  -5   0   16.19    4.01
  24   5   0    9.95    4.22
  24  -5   0   13.03    2.48
 -24  -5   0    5.10    7.30
 -24  -5   0    3.77    6.02
 -24   5   0   19.20    6.09
  25  -5   0   20.51    4.44
  25  -5   0   23.97    3.60
 -25   5   0   26.00    6.22
 -25  -5   0    9.18    6.97
 -25   5   0   29.37    6.91
  26  -5   0   62.90    6.34
 -26   5   0   63.96    9.27
  26  -5   0   64.79    6.72
 -26   5   0   75.55   10.40
  27  -5   0   15.51    4.06
  27  -5   0    9.99    3.51
 -27   5   0   22.27    6.98
 -27   5   0   12.07    6.38
  28  -5   0   11.59    3.81
 -28   5   0   15.51    7.06
 -28   5   0    5.40    7.23
  29  -5   0    0.79    3.86
  29  -5   0    7.57    3.26
 -29   5   0   -7.68    7.34
 -29   5   0   -1.24    6.78
  30  -5   0   -0.24    3.12
 -30   5   0   12.72    8.25
  30  -5   0   11.50    3.80
 -30   5   0   -9.42    7.19
   0  -6   0  122.70    8.91
   0   6   0  134.61    8.68
   0  -6   0  115.37    9.30
   0  -6   0  127.72    8.69
   0   6   0  129.29    8.94
   0   6   0  118.70    9.49
   0  -6   0  116.32    8.93
   1   6   0   36.46    3.97
  -1  -6   0   44.49    3.41
  -1   6   0   43.84    3.29
   1   6   0   38.98    3.06
   1   6   0   45.54    3.48
  -1   6   0   38.70    2.98
   1  -6   0   37.72    3.93
  -1   6   0   37.64    3.94
   1  -6   0   43.22    3.27
  -1  -6   0   40.45    3.12
  -1  -6   0   39.70    3.91
   1  -6   0   40.39    2.98
  -1  -6   0   43.95    3.39
   1  -6   0   45.53    3.38
   1   6   0   42.79    3.35
   2   6   0   17.17    2.12
   2   6   0   21.89    2.78
  -2  -6   0   23.30    2.18
   2   6   0   22.88    2.19
   2   6   0   25.21    1.89
  -2  -6   0   21.93    1.94
  -2  -6   0   17.26    2.03
  -2  -6   0   22.22    2.65
   2  -6   0   20.45    2.08
   3  -6   0   79.81    5.97
   3  -6   0   83.67    5.95
   3   6   0   97.63    6.71
  -3   6   0   74.74    6.01
  -3   6   0   75.31    5.96
  -4   6   0  139.53   11.47
   4  -6   0  146.44   11.38
   4  -6   0  149.51   11.43
  -4  -6   0  180.71   11.72
   4  -6   0  157.01   11.75
  -4   6   0  137.02   11.39
   4   6   0  177.98   12.06
   4   6   0  181.08   11.51
   4   6   0  184.83   11.71
  -5   6   0    9.70    1.94
   5  -6   0    9.62    1.73
   5  -6   0   12.03    1.99
   5  -6   0   10.99    1.23
   5  -6   0    9.06    1.85
   5   6   0   15.70    2.13
  -5   6   0   12.30    1.47
  -5   6   0   10.34    1.76
   5  -6   0   12.87    2.29
  -5   6   0   13.85    1.86
  -5  -6   0   15.03    1.71
   5  -6   0   12.63    1.47
   5   6   0   16.30    1.97
  -5   6   0   11.88    2.20
  -5  -6   0   18.14    2.55
  -6   6   0  124.11    9.09
   6  -6   0  119.16    9.07
   6  -6   0  126.64    8.73
  -6   6   0  123.14    9.01
  -6   6   0  118.45    9.19
   6  -6   0  122.12    8.95
  -6   6   0  125.81    9.16
   6  -6   0  127.13    8.84
   6  -6   0  108.78    9.14
   6  -6   0  124.46    9.22
   7  -6   0   12.35    2.28
  -7   6   0   12.50    1.97
  -7   6   0   12.96    1.87
  -7   6   0   15.64    2.15
   7  -6   0   12.72    2.00
  -7   6   0   11.84    2.12
   7  -6   0   11.89    2.22
   7  -6   0   13.84    2.21
   7  -6   0   13.17    1.52
  -8   6   0   86.00    6.67
   8  -6   0   73.47    6.37
   8  -6   0   86.68    5.97
  -8   6   0   81.57    6.28
   8  -6   0   84.74    6.10
   8  -6   0   84.01    6.65
   8  -6   0   82.71    6.40
  -8   6   0   79.99    6.37
  -8   6   0   84.66    6.58
   8  -6   0   81.87    6.61
   9  -6   0   38.29    3.87
   9  -6   0   37.88    3.77
   9  -6   0   42.46    3.71
   9  -6   0   35.53    3.02
  -9   6   0   41.44    4.01
   9  -6   0   37.30    3.57
  -9   6   0   36.33    3.11
   9  -6   0   43.11    3.28
  -9   6   0   47.21    3.40
  -9   6   0   38.53    3.84
  10  -6   0   84.96    6.88
 -10   6   0   87.89    6.56
 -10   6   0   86.29    7.47
 -10   6   0   88.80    7.45
  10  -6   0   93.25    7.23
  10  -6   0   91.70    6.73
  10  -6   0   84.93    6.48
  10  -6   0   85.90    6.44
  10  -6   0   90.18    7.21
  10  -6   0  102.37    7.21
 -10   6   0   93.61    6.72
  11  -6   0   76.32    6.64
 -11   6   0   79.00    6.14
 -11   6   0   88.26    6.10
 -11   6   0   84.25    7.08
  11  -6   0   80.66    6.34
  11  -6   0   85.30    6.30
  11  -6   0   87.45    5.93
 -11   6   0   81.04    7.35
  11  -6   0   75.76    6.63
  11  -6   0   85.01    6.01
  11  -6   0   77.14    6.75
 -12   6   0   19.73    3.75
  12   6   0   28.51    2.91
  12  -6   0   19.60    3.11
 -12   6   0   32.72    3.52
  12  -6   0   29.44    2.86
  12  -6   0   24.72    3.10
 -12  -6   0   30.64    2.82
 -12   6   0   21.40    2.33
  12  -6   0   25.26    2.07
  12  -6   0   20.17    3.12
 -12   6   0   26.69    2.36
  12   6   0   31.74    3.20
  12  -6   0   26.32    2.61
  12   6   0   17.86    3.08
 -12  -6   0   34.38    4.20
 -13   6   0   86.38    6.41
  13  -6   0   87.51    6.56
  13  -6   0   75.93    7.09
  13  -6   0   80.16    6.56
  13  -6   0   88.55    6.37
  13  -6   0   73.86    6.99
  13  -6   0   78.92    6.12
 -13  -6   0  104.41    8.19
 -13   6   0   86.36    7.30
 -13   6   0   86.15    7.59
  13   6   0  102.01    6.78
 -14   6   0   17.65    3.34
  14  -6   0   25.58    2.53
 -14  -6   0   25.50    2.22
 -14  -6   0   24.24    2.82
  14  -6   0   19.89    2.61
 -14  -6   0   30.50    4.35
 -14   6   0   26.13    3.31
  14  -6   0   18.84    1.73
 -14   6   0   17.83    2.21
 -14  -6   0   23.18    4.25
  14   6   0   25.67    2.58
  14   6   0   20.43    3.26
  14  -6   0   16.91    3.21
  15  -6   0   64.84    4.76
  15  -6   0   69.04    4.78
  15  -6   0   55.18    5.04
 -15   6   0   57.19    6.13
 -15   6   0   63.80    4.86
  15  -6   0   56.72    4.39
 -15   6   0   58.57    6.08
  16  -6   0  151.10   10.27
 -16   6   0  147.15   11.81
  16  -6   0  141.54    9.92
 -16   6   0  145.46   10.36
  16  -6   0  129.99   10.54
 -16   6   0  134.19   11.58
 -17   6   0   19.88    3.96
 -17   6   0   19.58    3.84
 -17  -6   0   12.39    4.91
 -17   6   0   16.57    2.09
 -17  -6   0   16.66    4.50
  17  -6   0   17.82    1.78
  17   6   0   11.62    2.80
  17  -6   0   17.95    2.73
  18  -6   0    8.99    1.41
 -18   6   0    7.43    3.15
  18   6   0   17.55    3.63
  18  -6   0    9.84    2.26
 -18   6   0    9.96    3.46
  19  -6   0   19.78    2.29
 -19  -6   0   27.41    5.73
  19  -6   0   24.16    3.41
  19   6   0   22.10    4.37
 -19   6   0   23.47    4.91
 -19   6   0   24.24    4.94
 -19  -6   0   37.07    7.52
 -20   6   0   13.25    3.95
  20   6   0    1.42    3.70
  20   6   0    6.28    2.83
 -20  -6   0    8.21    5.21
 -20  -6   0    2.71    6.03
  20  -6   0    8.66    1.73
  20  -6   0    9.75    2.71
 -20   6   0    9.16    3.90
 -21  -6   0    9.23    5.81
  21   6   0    9.95    5.03
  21   6   0   15.46    3.40
 -21  -6   0    5.95    7.91
  22  -6   0   25.01    4.12
 -22  -6   0   10.86    6.32
 -22   6   0   24.08    5.97
 -22   6   0   41.81    7.27
  22  -6   0   28.08    2.94
 -23   6   0    6.20    5.07
  23  -6   0    5.03    3.09
  23  -6   0    3.23    1.52
 -23  -6   0   16.99    7.47
 -23  -6   0   12.65    6.30
 -23   6   0    4.79    5.00
  23   6   0   12.50    4.44
  23   6   0    8.16    3.28
 -24  -6   0    7.01    7.60
  24   6   0    7.21    4.75
  24   6   0    7.16    3.51
 -24   6   0    8.56    5.79
 -24  -6   0   14.53    6.88
 -24   6   0    8.08    6.22
  24  -6   0    5.13    3.46
  25  -6   0   41.61    5.22
 -25   6   0   30.97    7.57
  25  -6   0   34.46    4.10
 -25   6   0   38.67    7.46
  26  -6   0   11.30    3.86
 -26   6   0   14.92    5.99
  26  -6   0   13.89    2.84
 -26   6   0   11.35    6.98
 -27   6   0    5.60    6.29
 -27   6   0   14.28    7.04
  27  -6   0   10.95    3.76
  27  -6   0   12.39    2.89
 -28   6   0   17.72    6.74
 -28   6   0   22.85    8.25
  28  -6   0   24.26    4.17
  28  -6   0   15.69    4.13
 -29   6   0   11.88    7.13
 -29   6   0    2.73    7.80
  29  -6   0    7.11    3.82
 -30   6   0   31.36    8.63
  30  -6   0    4.80    3.38
  30  -6   0   12.81    3.63
 -30   6   0    0.24    7.39
   0   7   0    7.24    1.36
   0  -7   0    8.63    1.36
   0  -7   0    8.37    1.31
   0   7   0    7.51    1.89
   0  -7   0    7.77    0.85
   0  -7   0   10.76    2.07
   0   7   0    7.19    0.83
  -1   7   0    8.67    1.59
  -1   7   0   10.63    2.20
   1  -7   0   11.27    1.66
  -1   7   0   10.24    1.05
   1  -7   0   14.43    1.53
   1  -7   0   12.73    1.04
  -1   7   0   15.00    1.59
   1  -7   0   11.71    2.56
   2   7   0   85.78    7.24
  -2  -7   0   89.97    7.01
   2   7   0   93.58    6.88
   2   7   0   89.96    6.74
  -2  -7   0   89.04    6.56
  -2  -7   0   90.84    6.81
  -2  -7   0   92.91    6.73
  -4   7   0   55.59    5.00
   4   7   0   57.25    4.58
  -4   7   0   62.29    4.35
   4   7   0   60.09    4.32
  -4  -7   0   58.45    4.75
  -4  -7   0   52.93    4.68
   4  -7   0   62.37    4.32
   4  -7   0   46.01    4.88
   4  -7   0   45.20    4.37
  -4  -7   0   63.92    4.52
   4   7   0   50.18    4.94
   4  -7   0   49.95    4.06
  -4   7   0   54.91    4.45
   4   7   0   57.41    4.61
   4  -7   0   57.97    4.33
  -4  -7   0   60.99    4.49
  -6   7   0   46.24    3.78
   6  -7   0   41.72    3.61
  -6   7   0   41.27    3.67
   6  -7   0   40.57    3.97
  -6   7   0   38.70    3.91
  -6   7   0   46.89    3.97
   6  -7   0   45.63    4.06
   6  -7   0   43.25    3.45
   6  -7   0   45.19    3.78
   6  -7   0   39.54    3.24
   7  -7   0    9.05    1.25
   7  -7   0    8.50    1.94
   7  -7   0   10.10    1.99
   7  -7   0   11.68    2.08
   7  -7   0    8.06    1.53
   7  -7   0    7.35    1.36
  -7   7   0    9.58    1.86
  -7   7   0    7.56    1.79
  -7   7   0    7.55    1.61
  -9  -7   0   39.34    4.33
   9  -7   0   39.34    3.20
  -9   7   0   42.78    4.16
  -9  -7   0   44.84    4.88
  -9  -7   0   42.55    3.82
   9  -7   0   47.53    3.81
   9   7   0   41.59    3.92
  -9   7   0   44.21    3.62
   9  -7   0   39.86    3.99
  -9   7   0   41.33    3.94
   9   7   0   41.04    4.17
   9  -7   0   37.46    3.84
  -9   7   0   45.79    3.79
   9   7   0   40.53    3.96
   9  -7   0   40.51    4.11
   9  -7   0   41.38    3.40
  10  -7   0   17.39    2.14
 -10   7   0   17.47    2.10
 -10  -7   0   25.25    3.34
  10  -7   0   18.68    2.66
  10   7   0   22.71    2.73
 -10  -7   0   25.61    3.32
  10   7   0   18.31    2.73
  10  -7   0   19.74    2.57
 -10  -7   0   21.31    2.67
  10   7   0   23.29    2.77
 -10   7   0   15.27    3.15
 -11  -7   0   27.71    3.81
  11  -7   0   30.53    2.64
 -11   7   0   38.76    4.45
  11  -7   0   32.91    2.67
 -11  -7   0   27.05    3.22
 -11   7   0   35.48    2.82
  11   7   0   26.79    3.64
  11  -7   0   35.76    3.34
 -11   7   0   34.68    2.97
  11  -7   0   39.05    3.53
  11   7   0   31.22    3.53
 -11  -7   0   28.76    4.02
  11  -7   0   36.87    3.11
 -11   7   0   38.49    4.13
  12  -7   0   11.93    2.36
 -12  -7   0   18.11    3.21
 -12   7   0   11.28    2.70
  12  -7   0   11.08    1.32
 -12   7   0   10.47    1.53
  12  -7   0   15.39    1.90
  12   7   0   11.59    2.09
 -12  -7   0   10.86    2.41
 -12   7   0    8.71    1.54
  12  -7   0   10.42    2.27
 -12  -7   0   11.83    3.00
  12   7   0   12.73    2.62
  13  -7   0   33.88    3.02
 -13   7   0   25.50    3.86
 -13   7   0   24.10    2.69
  13  -7   0   26.75    2.61
  13  -7   0   29.96    3.42
  13  -7   0   26.08    3.63
  13  -7   0   37.49    3.32
  13  -7   0   29.63    2.43
 -13   7   0   36.17    3.77
  13  -7   0   30.55    3.59
 -13   7   0   34.93    2.80
 -14   7   0   28.86    2.75
  14  -7   0   24.01    3.50
  14  -7   0   29.38    2.89
 -14   7   0   33.65    3.80
  14  -7   0   31.56    2.98
  14  -7   0   32.70    2.40
  14  -7   0   33.30    3.16
  14  -7   0   24.96    3.94
 -14   7   0   25.29    3.89
  15  -7   0  107.15    8.31
  15  -7   0  100.10    8.78
  15  -7   0  115.70    8.06
 -15   7   0  108.23    9.35
  15  -7   0  107.85    7.77
 -15   7   0  111.09    8.12
  15  -7   0  114.76    8.16
 -15   7   0  107.74    9.17
  16  -7   0   20.56    1.93
 -16   7   0   22.10    3.96
  16   7   0   17.40    2.75
 -16  -7   0   15.86    4.91
 -16   7   0   19.26    2.29
  16  -7   0   23.06    2.66
 -16   7   0   16.31    3.71
  16  -7   0   19.19    1.61
 -16  -7   0   15.91    4.19
 -18   7   0   39.46    3.91
  18  -7   0   45.38    3.58
  18  -7   0   45.97    4.38
 -18   7   0   46.17    5.64
 -18   7   0   39.90    6.06
  18  -7   0   45.36    3.22
 -19  -7   0   11.67    6.13
  19   7   0   15.42    3.68
 -19   7   0   26.95    5.14
 -19   7   0   23.81    4.69
 -19  -7   0   23.68    5.65
  19  -7   0   25.60    2.27
  19  -7   0   21.49    3.37
 -20  -7   0   20.02    7.13
 -20  -7   0    5.80    5.12
  20   7   0   13.40    4.52
  20   7   0    8.14    3.20
  22   7   0   -1.72    3.22
 -22  -7   0  -12.52    7.13
 -22   7   0   10.54    4.80
 -22  -7   0    4.60    5.77
  22   7   0   -0.03    4.40
  23  -7   0   42.96    5.67
 -23   7   0   59.09    8.77
 -23   7   0   51.82    7.94
  23  -7   0   53.32    4.36
  23   7   0   36.96    5.73
 -24   7   0    3.13    5.89
 -24  -7   0   21.88    6.80
  24   7   0   17.34    4.15
 -24   7   0    8.70    6.04
  25  -7   0   11.48    2.38
  25  -7   0   14.66    3.48
 -25   7   0   10.78    5.80
 -25   7   0   10.20    6.59
  26  -7   0    3.37    3.06
 -26   7   0    3.86    5.67
  26  -7   0    4.77    2.37
 -26   7   0    7.15    6.30
 -27   7   0   21.47    6.44
  27  -7   0   14.05    3.21
 -27   7   0   22.66    7.19
  27  -7   0   19.21    4.10
 -28   7   0   10.93    6.99
  28  -7   0    1.09    3.10
  28  -7   0    1.14    2.73
 -28   7   0    1.66    5.67
  29  -7   0   -5.16    3.11
 -29   7   0   -2.55    7.39
  29  -7   0    1.62    3.32
 -29   7   0   -3.92    6.98
 -30   7   0  -10.13    7.89
 -30   7   0    1.62    7.04
 -31   7   0    3.40    7.96
  31  -7   0    6.42    3.60
   0   8   0    2.33    0.98
   0   8   0    2.34    0.53
   0   8   0    0.57    1.47
   0  -8   0    1.81    0.89
   0  -8   0    2.96    1.56
   0  -8   0    3.23    0.95
   0  -8   0    2.63    0.56
  -1  -8   0   24.58    2.35
   1   8   0   17.68    2.95
  -1  -8   0   22.52    2.22
  -1  -8   0   24.34    2.90
  -1  -8   0   21.81    1.90
   1   8   0   26.08    2.36
   1   8   0   22.27    1.85
   2   8   0   20.45    3.25
   2   8   0   22.13    2.78
  -2  -8   0   20.35    2.87
   2   8   0   31.24    2.60
  -2  -8   0   27.34    2.19
  -2  -8   0   28.32    2.72
   3  -8   0   42.97    3.52
   4  -8   0  230.44   15.72
  -4   8   0  233.09   15.70
  -4   8   0  231.55   15.77
  -4   8   0  207.24   15.46
  -4   8   0  212.41   16.20
   4  -8   0  196.97   16.07
   4  -8   0  235.46   15.68
   4  -8   0  243.69   15.73
   4  -8   0  206.20   15.44
  -5   8   0  263.40   18.37
   5  -8   0  295.49   18.77
  -5   8   0  268.61   18.27
   5  -8   0  250.88   18.04
  -5   8   0  244.83   18.73
   5  -8   0  246.46   18.22
   5  -8   0  222.81   18.58
  -5   8   0  252.53   18.07
   5  -8   0  271.35   18.37
   5  -8   0  276.73   18.27
   6   8   0   18.59    2.39
  -6  -8   0   19.46    2.92
  -6   8   0   24.42    2.87
   6  -8   0   24.55    2.49
  -6   8   0   24.04    1.97
   6   8   0   19.87    3.45
  -6   8   0   21.37    2.39
   6   8   0   20.64    2.82
   6  -8   0   24.99    2.90
  -6  -8   0   23.81    2.54
  -6  -8   0   21.60    2.92
   6  -8   0   23.57    2.24
   6  -8   0   23.66    2.13
  -6   8   0   21.13    2.22
   6  -8   0   21.91    1.88
   6  -8   0   16.65    2.81
  -7   8   0   21.90    2.84
   7  -8   0   30.19    3.20
   7  -8   0   26.54    2.39
   7  -8   0   26.39    3.03
  -7   8   0   23.71    2.63
   7  -8   0   23.40    2.14
  -7   8   0   29.62    2.77
   7  -8   0   26.94    2.72
   7  -8   0   25.73    2.61
  -7   8   0   26.43    3.00
   9  -8   0   14.45    2.57
   9   8   0   10.82    2.11
  -9  -8   0   12.94    2.71
   9  -8   0   11.16    2.00
   9   8   0   13.81    2.96
  -9   8   0   13.70    2.17
  -9  -8   0    8.36    2.18
   9  -8   0   12.01    1.51
   9   8   0   14.41    2.43
  -9   8   0   10.84    1.89
  -9  -8   0   14.65    2.80
  -9   8   0   16.17    2.76
  -9   8   0   11.03    1.87
   9  -8   0   14.68    2.33
   9  -8   0   13.19    2.32
  10  -8   0  117.74    8.41
  10  -8   0  114.07    9.05
 -10   8   0  127.35    9.27
  10  -8   0  104.71    8.84
  10  -8   0  113.23    8.55
 -10   8   0  109.35    8.74
  10  -8   0  127.84    9.27
  10  -8   0  120.77    8.89
 -10   8   0  125.71    9.35
 -10   8   0  113.76    8.88
  11  -8   0   81.23    6.59
  11  -8   0   81.61    6.89
  11  -8   0   88.12    6.05
  11  -8   0   77.73    6.57
  11  -8   0   74.90    6.65
  11  -8   0   81.58    6.31
 -11   8   0   89.37    7.24
 -11   8   0   81.48    6.37
 -11   8   0   83.73    7.32
  12  -8   0   48.53    5.03
  12  -8   0   53.12    4.40
  12  -8   0   55.78    4.88
 -12   8   0   57.92    5.64
 -12  -8   0   60.96    5.48
  12  -8   0   59.27    4.81
  12   8   0   57.83    5.76
 -12  -8   0   51.05    4.73
 -12  -8   0   55.32    6.00
 -12   8   0   49.35    4.39
 -12   8   0   48.83    4.15
  12  -8   0   48.91    4.07
  12   8   0   57.87    5.13
  13  -8   0   86.45    6.57
 -13   8   0   91.99    7.37
  13  -8   0   92.67    6.83
  13  -8   0   83.39    7.04
 -13   8   0   96.53    7.69
 -13   8   0   85.71    6.41
  13  -8   0   85.45    6.33
 -13   8   0   80.01    6.51
  13  -8   0   74.75    6.21
  13  -8   0   81.95    6.96
  13  -8   0   86.08    7.27
 -14   8   0   29.20    3.50
  14  -8   0   19.12    2.97
  14  -8   0   29.04    2.98
 -14   8   0   23.17    2.44
 -14   8   0   17.10    3.63
 -14  -8   0   24.05    3.20
  14  -8   0   15.41    3.23
 -14  -8   0   28.01    4.79
  14  -8   0   25.57    2.07
  14  -8   0   26.04    2.77
  14  -8   0   17.85    3.67
 -15  -8   0   27.37    5.37
  15   8   0   23.62    3.90
  15  -8   0   28.00    2.75
 -15   8   0   28.94    4.23
  15  -8   0   29.70    3.13
 -15   8   0   30.10    2.86
  15   8   0   23.08    3.49
 -15  -8   0   26.75    2.94
  15  -8   0   31.16    2.40
 -15  -8   0   37.95    5.51
  15  -8   0   36.73    3.77
 -15   8   0   29.48    3.94
  15  -8   0   34.48    3.20
  16  -8   0   47.50    4.23
 -16   8   0   50.95    5.58
  16  -8   0   50.06    3.73
  16  -8   0   38.29    4.72
 -16   8   0   40.00    5.09
 -16   8   0   44.90    3.91
  16  -8   0   50.06    4.07
  16  -8   0   42.89    3.43
  17  -8   0   59.23    5.06
  17  -8   0   62.61    4.73
 -17   8   0   53.01    6.19
  17  -8   0   58.08    4.24
 -17   8   0   54.95    4.70
 -17   8   0   57.40    6.31
  17  -8   0   49.82    5.60
  17  -8   0   62.06    4.52
  18  -8   0   12.05    2.44
  18  -8   0   11.99    1.16
 -18  -8   0   24.20    5.35
  18  -8   0    9.22    2.69
  18  -8   0   12.50    1.43
 -18   8   0   11.52    2.06
  18  -8   0   12.61    1.94
 -18   8   0   11.20    3.65
 -18   8   0   18.44    4.20
  18   8   0   22.30    4.68
  19  -8   0   11.83    2.45
  19   8   0   15.48    4.24
 -19  -8   0    6.62    4.93
 -19   8   0   12.26    4.04
  19   8   0    5.35    3.20
  19  -8   0   10.91    1.45
 -19   8   0   10.34    3.85
 -19  -8   0    7.63    6.24
  19  -8   0    9.07    0.97
 -20   8   0   14.61    4.43
  20   8   0    7.08    3.10
 -20  -8   0    1.78    5.43
 -20  -8   0   -2.25    6.67
  21   8   0   -0.69    4.76
 -21  -8   0   -1.96    7.34
 -21  -8   0    4.61    5.95
  21   8   0    9.21    3.29
  23  -8   0   34.66    3.19
 -23   8   0   33.12    7.02
 -23   8   0   28.09    6.65
  23   8   0   30.68    5.78
  23  -8   0   27.10    4.73
  24  -8   0   15.35    2.49
 -24   8   0    7.76    5.98
  24  -8   0   13.71    3.86
 -24   8   0   17.93    6.71
  25  -8   0   18.73    3.89
 -25   8   0   26.40    6.85
 -25   8   0   11.46    6.40
  25  -8   0   15.84    2.81
 -26   8   0    4.38    5.85
  26  -8   0    1.53    1.89
  26  -8   0    3.38    3.25
 -26   8   0   -0.81    6.38
  27  -8   0    5.13    2.88
 -27   8   0   -6.09    7.08
 -27   8   0   -4.95    5.27
  27  -8   0   -0.54    2.26
  28  -8   0    6.66    3.31
 -28   8   0    9.97    6.62
  28  -8   0    8.06    2.98
 -28   8   0    6.97    7.16
  29  -8   0    6.29    3.54
 -29   8   0    1.78    6.28
  29  -8   0    3.98    3.58
 -29   8   0   -5.81    7.16
  30  -8   0   -3.68    3.00
  30  -8   0    4.13    2.84
 -30   8   0   16.37    6.85
 -30   8   0  -11.79    7.85
 -31   8   0   10.81    7.86
  31  -8   0    2.63    3.43
 -31   8   0    8.67    8.17
   0   9   0   95.91    8.00
   0  -9   0   89.63    7.11
   0   9   0  104.93    7.20
   0  -9   0   87.83    7.49
   0  -9   0   95.44    6.80
   0   9   0   99.93    6.77
   0  -9   0   96.51    7.17
   1  -9   0   12.00    1.08
  -1  -9   0    8.55    1.56
   1   9   0   11.78    1.76
   1  -9   0   13.26    1.70
  -1  -9   0   10.46    2.38
  -1   9   0   15.07    1.66
  -1   9   0   12.41    1.94
   1  -9   0   14.15    2.55
   1   9   0   14.99    3.00
   1   9   0   12.67    1.25
  -1  -9   0   12.36    1.25
  -1   9   0   10.17    1.10
  -1  -9   0   10.58    2.16
   1  -9   0   13.87    1.66
  -1   9   0   15.50    2.87
  -2  -9   0   43.37    3.30
  -2   9   0   47.53    3.52
   2  -9   0   35.75    4.03
   2  -9   0   40.49    3.50
  -2  -9   0   41.42    3.76
   2   9   0   47.56    3.27
  -2   9   0   39.53    3.05
  -2  -9   0   34.46    3.90
   2  -9   0   44.98    3.08
   2   9   0   45.72    3.69
  -2   9   0   41.63    4.44
   2   9   0   42.93    4.98
   2  -9   0   47.85    3.52
   2   9   0   33.71    3.73
  -3   9   0   41.47    3.44
   3  -9   0   42.30    3.42
   3  -9   0   40.18    3.01
   3  -9   0   36.58    4.03
  -3   9   0   41.02    3.04
  -3   9   0   44.01    3.52
  -3   9   0   43.54    4.44
  -4   9   0  322.67   21.92
  -4   9   0  341.02   21.67
  -4   9   0  313.79   21.98
   4  -9   0  340.12   21.91
   4  -9   0  325.62   21.65
  -4   9   0  301.56   22.53
   4  -9   0  268.20   21.90
   4  -9   0  296.98   21.86
   4  -9   0  293.66   22.32
   5  -9   0  113.66    8.26
   5  -9   0  101.35    8.29
  -5   9   0  113.05    8.38
   5  -9   0  103.28    8.75
   5   9   0  130.45   10.30
   5  -9   0  109.19    7.98
  -5   9   0  107.01    8.02
  -5   9   0  117.83    8.29
   5  -9   0  128.88    8.30
  -5   9   0  110.33    8.95
  -6   9   0  103.77    7.47
   6  -9   0  114.64    7.69
   6  -9   0  103.33    7.81
   6  -9   0  111.73    8.27
  -6   9   0   98.73    8.24
   6  -9   0   92.92    8.10
  -6   9   0  105.61    7.72
   6  -9   0  107.99    7.69
   6  -9   0  100.31    7.42
  -6   9   0  103.20    7.83
   7  -9   0   95.87    7.45
  -7   9   0   98.49    7.41
  -7   9   0   94.43    7.08
  -7   9   0   94.86    7.45
   7  -9   0   92.17    7.07
   7  -9   0   80.79    7.25
   7  -9   0   93.33    6.85
   7  -9   0   95.45    6.90
   7  -9   0   84.35    6.62
  -7   9   0   92.99    6.87
   8  -9   0   25.10    2.94
   8  -9   0   23.32    2.59
   8  -9   0   24.90    2.43
   8  -9   0   22.59    2.14
   8  -9   0   25.07    3.23
  -8   9   0   29.93    2.79
  -8   9   0   22.83    2.71
  -8   9   0   26.08    3.16
   8  -9   0   24.75    2.66
  -8   9   0   24.37    2.88
   9  -9   0  100.90    7.76
   9  -9   0   98.29    7.29
  -9   9   0   93.10    7.45
   9  -9   0   94.53    6.96
   9  -9   0   85.25    7.43
  -9   9   0   96.26    7.79
  -9   9   0   95.64    7.46
   9  -9   0   89.88    7.44
   9  -9   0   98.15    7.20
  -9   9   0  100.11    7.42
 -10   9   0   40.41    3.97
 -10   9   0   44.18    4.00
  10  -9   0   45.59    3.50
  10  -9   0   46.37    4.15
  10  -9   0   42.95    3.96
  10  -9   0   43.41    4.19
  10  -9   0   43.47    3.80
  10  -9   0   44.23    4.52
 -10   9   0   49.53    4.57
  10  -9   0   47.68    3.72
 -10   9   0   42.52    4.79
 -11   9   0  127.34    9.59
  11  -9   0  115.36    8.83
  11  -9   0  103.73    8.84
 -11   9   0  112.26    8.74
  11  -9   0  111.34    8.53
 -11   9   0  126.99    9.49
  11  -9   0  119.64    9.23
 -11   9   0  110.13    8.89
  11  -9   0  117.53    8.97
  11  -9   0  113.96    8.33
 -12   9   0  428.58   31.56
  12  -9   0  435.14   31.62
  12  -9   0  450.18   31.34
  12  -9   0  441.63   31.68
  12  -9   0  447.58   31.17
  12  -9   0  468.15   31.21
 -12   9   0  473.47   32.06
  12  -9   0  432.69   31.90
 -12   9   0  473.48   32.16
  12  -9   0  421.88   31.81
 -13   9   0   67.78    5.51
  13  -9   0   68.50    6.01
  13  -9   0   69.67    5.43
  13  -9   0   67.57    5.87
 -13   9   0   75.48    6.26
  13  -9   0   72.07    5.84
  13  -9   0   62.75    6.18
 -13   9   0   69.62    6.42
  13  -9   0   68.68    5.19
  13  -9   0   66.27    5.20
 -14   9   0   78.23    6.47
  14  -9   0   67.41    6.07
  14  -9   0   69.54    5.26
 -14   9   0   71.68    6.61
  14  -9   0   66.24    6.41
 -14   9   0   69.84    5.38
  14  -9   0   65.38    5.41
  14  -9   0   73.98    5.89
  14  -9   0   70.19    5.57
 -14   9   0   75.20    5.65
  14  -9   0   62.30    5.99
 -15   9   0   13.66    3.21
 -15  -9   0   24.09    5.27
  15  -9   0   11.37    2.40
 -15   9   0   16.02    3.23
 -15   9   0   11.62    1.92
  15   9   0   19.17    3.66
  15  -9   0   12.62    1.50
 -15   9   0   17.36    2.11
  15  -9   0   16.47    2.28
  15  -9   0   16.73    2.85
  15  -9   0    9.78    1.78
  16  -9   0   49.72    4.18
  16  -9   0   43.46    4.79
 -16   9   0   43.03    3.93
  16  -9   0   47.58    4.23
  16  -9   0   44.48    3.70
 -16   9   0   53.73    5.42
  16  -9   0   44.55    3.54
 -16   9   0   46.88    5.54
 -17   9   0    8.68    1.67
  17  -9   0    7.71    1.32
  17  -9   0   10.50    1.16
 -17   9   0    9.90    3.24
 -17   9   0   11.33    3.23
  17  -9   0   13.63    2.22
 -18  -9   0    8.10    6.05
 -18   9   0   10.29    3.55
  18   9   0    4.56    2.93
  18  -9   0    9.54    1.28
  18  -9   0    8.97    1.07
  18  -9   0   11.23    2.78
  18  -9   0   11.57    2.36
 -18   9   0   11.45    3.74
  18   9   0    7.80    3.81
 -18  -9   0    9.61    4.87
 -18   9   0    9.95    1.77
 -19   9   0    4.27    3.37
 -19  -9   0   10.78    6.23
  19  -9   0    2.96    1.88
  19   9   0    8.65    4.16
  19  -9   0    3.42    0.86
  19  -9   0    4.57    1.41
  19  -9   0   -0.25    2.31
 -19  -9   0    8.50    4.98
  19  -9   0    2.97    0.63
 -19   9   0    6.10    3.14
 -19   9   0    0.92    1.46
  20  -9   0   15.65    1.39
  20   9   0    9.28    3.55
 -20   9   0   16.57    4.32
 -20   9   0   18.90    4.95
  20  -9   0   16.84    2.12
  20   9   0    7.06    5.29
  20  -9   0   16.66    1.85
  20  -9   0   18.46    3.12
 -20  -9   0    6.52    5.73
 -22   9   0   46.89    7.19
 -22  -9   0   24.61    8.27
 -22   9   0   46.44    7.09
  22  -9   0   40.63    4.74
 -22  -9   0   28.39    7.63
  22  -9   0   49.25    3.70
  22   9   0   34.59    5.87
  23  -9   0   27.68    2.86
 -23   9   0   26.62    6.13
 -23   9   0   30.83    6.81
  24  -9   0   60.44    6.93
  24  -9   0   78.47    5.72
 -24   9   0   58.80   10.07
 -24   9   0   78.61   10.81
 -25   9   0   18.33    5.74
 -25   9   0   18.13    7.09
  25  -9   0   13.59    3.42
  25  -9   0    9.81    1.96
 -26   9   0    7.15    5.47
  26  -9   0    4.32    1.87
 -26   9   0    0.74    5.80
  26  -9   0    6.06    3.13
 -27   9   0   -2.73    5.35
  27  -9   0    4.32    2.10
  27  -9   0    7.17    3.11
 -27   9   0    9.54    6.97
  28  -9   0   -1.70    2.22
  28  -9   0    3.10    3.33
 -28   9   0   -3.89    5.46
 -28   9   0    3.67    7.02
 -29   9   0   21.39    7.85
  29  -9   0   13.06    3.49
 -29   9   0   16.36    6.79
  29  -9   0    6.41    3.23
 -30   9   0   -5.80    7.62
 -30   9   0    3.14    6.47
  31  -9   0    4.36    3.18
 -31   9   0    5.40    7.03
 -31   9   0    8.96    8.33
   0  10   0  106.13    9.25
   0 -10   0   97.63    8.33
   0  10   0  113.61    8.04
   0  10   0  122.18    7.58
   0 -10   0  100.48    7.94
   0 -10   0  105.74    7.61
   0 -10   0  103.17    8.06
  -2 -10   0   61.98    5.13
  -2 -10   0   67.11    4.73
  -2 -10   0   52.90    4.91
  -2 -10   0   59.54    5.41
   2  10   0   62.93    5.08
   2  10   0   67.41    4.66
   2  10   0   68.70    6.38
  -3  10   0   13.43    1.25
  -3  10   0    9.18    1.70
  -3  10   0   18.19    4.04
   3 -10   0   16.56    2.70
  -3  10   0   15.16    2.07
   3 -10   0   13.23    1.14
  -4 -10   0   31.23    3.87
  -4 -10   0   42.34    3.30
   4 -10   0   41.25    3.28
   4  10   0   31.30    3.64
  -4 -10   0   40.75    3.79
   4  10   0   39.68    3.18
   4  10   0   34.44    4.55
   4  10   0   35.57    3.60
  -5  10   0   91.71    6.99
  -5  10   0   96.38    8.06
   5 -10   0   94.53    6.99
  -5  10   0   89.96    7.13
  -5  10   0   95.41    6.72
   5 -10   0   91.32    7.02
   5 -10   0   92.03    7.53
   5 -10   0   95.48    6.67
   5 -10   0   96.88    7.05
   6 -10   0  192.91   12.68
  -6  10   0  189.52   12.71
   6 -10   0  164.72   12.37
  -6  10   0  181.59   13.48
   6 -10   0  183.46   12.78
   6 -10   0  167.69   13.14
   6  10   0  149.16   13.48
  -6  10   0  185.40   12.85
   6 -10   0  191.57   12.69
  -6 -10   0  148.33   12.84
  -6  10   0  184.35   12.45
  -7  10   0   14.96    2.79
   7 -10   0   14.07    1.96
   7 -10   0   12.25    2.31
  -7  10   0    9.20    1.61
   7 -10   0    7.36    1.60
   7 -10   0   11.08    1.65
   7 -10   0   12.61    1.27
  -7  10   0    8.85    1.92
   7 -10   0    9.50    2.30
  -8  10   0   28.47    2.82
   8 -10   0   18.80    3.19
   8 -10   0   23.54    2.65
   8 -10   0   30.45    2.63
  -8  10   0   26.24    3.33
   8 -10   0   30.73    2.61
  -8  10   0   18.45    3.27
   8 -10   0   25.76    2.18
  -8 -10   0   16.91    4.62
   8 -10   0   20.82    2.89
   9 -10   0    9.48    2.31
   9 -10   0   10.42    2.09
   9 -10   0   10.72    1.93
  -9  10   0    7.05    2.31
   9 -10   0   14.11    1.56
   9 -10   0   11.58    2.18
  -9  10   0    9.35    1.94
  -9  10   0   11.22    2.01
   9 -10   0   13.29    1.95
  -9  10   0   13.81    2.50
  10 -10   0  100.45    7.53
 -10  10   0  105.10    8.03
 -10  10   0  100.96    8.18
  10 -10   0  118.60    7.54
 -10  10   0  105.36    8.19
  10 -10   0  106.41    7.87
  10 -10   0  106.93    8.41
  10 -10   0  104.70    8.08
 -10  10   0   83.72    8.52
  10 -10   0   93.62    8.02
  11 -10   0  496.25   36.44
  11 -10   0  541.60   36.16
  11 -10   0  517.35   36.64
 -11  10   0  517.05   36.43
  11 -10   0  535.48   35.90
  11 -10   0  468.29   36.32
 -11  10   0  507.31   36.42
  11 -10   0  516.65   36.24
 -11  10   0  548.45   36.66
  11 -10   0  504.21   35.94
 -11  10   0  512.53   36.73
  12 -10   0  145.31   10.86
  12 -10   0  141.97   10.36
 -12  10   0  148.97   11.38
  12 -10   0  136.95   10.22
  12 -10   0  136.21   10.84
  12 -10   0  138.69   11.14
 -12  10   0  156.04   11.18
  12 -10   0  141.23   10.71
 -12  10   0  129.76   10.84
 -12  10   0  146.46   10.81
  13 -10   0   74.74    5.86
  13 -10   0   78.67    6.04
  13 -10   0   74.92    5.86
  13 -10   0   76.41    6.97
 -13  10   0   78.68    7.12
  13 -10   0   77.72    6.53
  13 -10   0   74.87    6.50
 -13  10   0   84.92    6.85
  13 -10   0   82.75    6.49
 -13  10   0   75.07    6.32
  14 -10   0  124.91    9.41
  14 -10   0  130.27   10.05
  14 -10   0  111.55   10.05
 -14  10   0  137.90   10.45
  14 -10   0  149.92    9.59
 -14  10   0  143.16   10.73
 -14  10   0  118.62    9.79
  14 -10   0  134.23    9.97
  14 -10   0  125.05   10.47
  14 -10   0  126.39    9.60
  15 -10   0    9.95    2.26
 -15  10   0   10.57    1.98
  15  10   0   17.15    3.91
  15 -10   0    8.88    2.12
  15 -10   0    9.11    1.52
 -15  10   0    9.48    2.88
  15 -10   0    6.47    1.40
 -15  10   0    6.50    2.48
  15 -10   0   12.61    1.92
  16 -10   0   30.80    3.27
  16  10   0   20.15    4.14
  16 -10   0   27.51    2.47
  16 -10   0   34.60    3.71
  16 -10   0   31.32    3.08
 -16  10   0   22.05    3.95
 -16 -10   0   21.77    5.66
 -16  10   0   26.33    4.27
  16 -10   0   23.11    2.42
 -17 -10   0   25.45    5.94
 -17  10   0   28.48    4.65
  17  10   0   29.84    4.54
  17 -10   0   23.65    3.54
  17 -10   0   21.12    2.25
 -17  10   0   23.64    4.40
  17 -10   0   25.37    3.04
  17  10   0   33.20    5.07
 -17  10   0   24.79    2.64
 -17 -10   0   25.68    6.10
  17 -10   0   28.35    3.13
  17 -10   0   30.42    2.38
  18 -10   0    8.51    2.05
 -18  10   0    8.92    3.39
 -18  10   0    8.17    1.67
 -18  10   0    9.73    3.18
  18 -10   0   10.89    2.37
  18 -10   0    5.91    1.12
  18 -10   0    6.54    2.36
  18 -10   0    7.17    1.11
  19 -10   0    1.50    1.85
  19 -10   0    0.74    0.62
  19 -10   0    0.93    2.53
  19  10   0    4.69    4.25
 -19 -10   0    2.89    5.35
 -19 -10   0    3.03    6.28
 -19  10   0    0.58    2.95
  19 -10   0    3.76    1.55
 -19  10   0   -1.87    2.96
 -19  10   0   -0.06    1.33
  19 -10   0    0.39    0.72
 -20 -10   0   -4.58    7.95
  20 -10   0   11.98    2.20
 -20 -10   0    0.23    5.54
  20 -10   0    9.82    1.50
  20 -10   0   14.66    2.73
  20 -10   0   11.08    1.21
 -20  10   0   10.17    4.26
  20  10   0    6.39    5.22
 -20  10   0    9.52    3.80
 -21  10   0   23.64    5.38
  21 -10   0   22.29    1.98
 -21  10   0   27.39    5.48
  21 -10   0   24.16    3.73
 -21 -10   0   16.69    7.70
  21 -10   0   25.62    2.66
  21 -10   0   28.52    2.50
  22 -10   0   17.72    3.33
  22 -10   0   19.15    1.63
  22 -10   0   19.61    2.15
 -22  10   0   23.55    5.50
 -22  10   0   19.82    5.62
 -23  10   0   99.81   10.23
  23 -10   0   96.06    7.32
 -23  10   0  107.18   10.80
  23 -10   0   86.81    8.12
 -24  10   0   20.02    6.94
 -24  10   0   28.89    6.97
  24 -10   0   27.77    2.77
  24 -10   0   22.76    4.73
 -25  10   0    5.32    6.46
  25 -10   0   11.27    2.33
  25 -10   0   12.36    3.30
 -25  10   0    4.65    5.50
 -26  10   0    7.26    5.30
  26 -10   0   10.35    2.06
  26 -10   0    7.20    3.14
 -26  10   0    5.46    5.87
 -27  10   0   10.88    6.80
  27 -10   0    7.78    3.26
  27 -10   0    6.64    2.07
 -27  10   0   14.50    6.04
  28 -10   0   22.39    3.62
 -28  10   0   25.89    6.64
  28 -10   0   20.44    4.49
 -28  10   0   20.72    7.07
 -29  10   0   15.92    7.70
  29 -10   0    7.54    3.07
  29 -10   0   10.99    2.86
 -29  10   0   16.38    6.70
 -30  10   0    5.15    6.31
 -30  10   0    7.86    7.89
  30 -10   0   -1.04    3.47
 -31  10   0   12.70    7.36
 -31  10   0   13.93    8.83
  31 -10   0    9.08    3.34
   0  11   0  130.03    9.88
   0  11   0  122.77    8.85
   0 -11   0  115.47    8.38
   0 -11   0  115.67    9.18
   0 -11   0  118.67    8.84
   0 -11   0  116.11    8.75
   0  11   0  111.15    8.32
   2 -11   0  113.02    7.72
   2 -11   0  111.67    7.32
   2 -11   0  108.74    8.31
   2  11   0   98.29    7.40
   2  11   0   89.37    7.85
  -2  11   0  114.61    7.77
  -2 -11   0   90.13    7.88
   2  11   0   96.54    8.68
  -2  11   0  117.80    8.93
  -2  11   0  103.18    7.29
  -2 -11   0   96.61    7.50
   3 -11   0   78.92    6.69
   3 -11   0   81.22    5.73
  -3  11   0   80.34    5.73
   3 -11   0   79.56    6.21
  -3  11   0   83.15    6.37
   3 -11   0   78.90    6.23
  -3  11   0   80.15    6.15
  -3  11   0   82.20    7.20
   4 -11   0   34.23    3.01
  -4  11   0   37.69    4.34
  -4  11   0   30.48    3.49
   4 -11   0   41.03    3.27
  -4  11   0   31.94    2.67
  -4  11   0   41.26    3.18
   4 -11   0   31.87    2.59
   4 -11   0   32.28    3.75
   5 -11   0   80.98    6.62
   5 -11   0   84.09    6.01
   5 -11   0   75.60    6.02
  -5  11   0   82.78    7.15
  -5  11   0   76.69    6.26
   5 -11   0   78.89    5.63
  -5  11   0   82.02    5.70
  -5  11   0   68.25    5.96
  -6  11   0   18.81    2.53
  -6 -11   0   16.03    2.99
   6  11   0   20.20    2.51
   6 -11   0   20.33    2.28
   6 -11   0   19.67    1.69
   6 -11   0   21.07    2.95
  -6  11   0   21.17    1.86
   6 -11   0   21.15    2.28
  -6  11   0   18.43    2.18
   6  11   0   16.14    3.53
  -6 -11   0   20.88    2.58
   6 -11   0   13.76    2.94
   6 -11   0   20.48    2.26
  -6 -11   0   18.77    3.15
   6  11   0   19.47    3.21
  -6  11   0   18.00    3.66
   7 -11   0   59.60    4.61
  -7  11   0   55.53    4.48
   7  11   0   42.44    4.60
   7 -11   0   57.20    4.50
   7 -11   0   61.58    5.30
  -7 -11   0   40.20    5.15
   7 -11   0   56.08    4.09
   7 -11   0   59.62    4.45
  -7  11   0   56.95    5.72
   7 -11   0   53.59    5.04
  -7  11   0   57.24    4.77
  -8  11   0   21.17    2.24
   8 -11   0   22.58    1.87
   8  11   0   14.08    2.98
  -8  11   0   21.01    2.76
   8 -11   0   16.89    2.97
  -8 -11   0   12.59    3.77
   8 -11   0   19.25    2.14
   8 -11   0   19.14    2.77
   8 -11   0   20.14    2.45
   8 -11   0   22.33    2.41
  -8  11   0   19.35    4.03
  -9  11   0   40.08    3.94
   9 -11   0   44.08    3.67
   9 -11   0   37.18    3.77
  -9  11   0   46.46    5.22
   9 -11   0   41.68    3.27
   9 -11   0   36.20    4.35
   9 -11   0   39.96    4.08
 -10  11   0  266.86   20.37
  10 -11   0  291.02   20.18
  10 -11   0  279.44   20.39
  10 -11   0  286.81   19.90
  10 -11   0  258.33   20.41
  10 -11   0  266.72   20.63
 -10  11   0  274.62   20.77
 -10  11   0  299.04   20.91
  10 -11   0  304.12   20.22
 -10  11   0  299.81   20.47
  11 -11   0  115.60    8.89
  11 -11   0  122.14    9.87
 -11  11   0  124.56    9.57
 -11  11   0  130.49    9.97
  11 -11   0  125.89    9.29
  11 -11   0  131.20    9.03
  11 -11   0  126.83    9.54
  11 -11   0  124.61    9.25
 -11  11   0  104.33   10.04
 -11  11   0  115.33    9.95
  11 -11   0  124.85    9.55
 -12  11   0   86.28    7.71
 -12  11   0   93.08    8.19
  12 -11   0   97.96    7.47
  12 -11   0   97.24    7.09
  12 -11   0   93.60    7.68
  12 -11   0   94.98    7.05
 -12  11   0   93.27    8.48
  12 -11   0   94.54    7.35
 -12  11   0  105.79    7.99
  12 -11   0   95.25    7.70
  12 -11   0   87.53    8.04
  13 -11   0  247.44   19.64
 -13  11   0  290.21   20.22
  13 -11   0  273.21   19.54
  13 -11   0  276.34   19.12
  13 -11   0  274.04   19.64
  13 -11   0  268.26   19.17
 -13  11   0  266.35   19.92
 -13  11   0  291.98   19.97
 -13  11   0  271.37   19.96
  13 -11   0  243.15   19.88
 -14  11   0   36.46    4.48
  14 -11   0   30.74    3.23
  14 -11   0   34.67    3.71
  14 -11   0   33.86    3.97
  14 -11   0   33.82    3.05
  14 -11   0   26.74    4.45
 -14  11   0   34.21    4.05
  14 -11   0   30.95    3.13
 -14  11   0   31.50    4.57
  14 -11   0   31.01    3.51
  15 -11   0   30.27    3.49
 -15  11   0   30.34    3.82
 -15 -11   0   19.24    5.07
  15 -11   0   26.71    2.95
  15 -11   0   26.18    2.55
 -15  11   0   29.71    4.14
  15 -11   0   28.96    3.43
  15 -11   0   27.89    2.89
 -15  11   0   25.49    4.31
  15  11   0   26.69    4.32
 -17 -11   0    9.24    4.94
 -17  11   0    5.26    1.99
  17 -11   0    4.17    1.99
 -17  11   0    5.85    2.75
  17  11   0   10.73    3.79
  17 -11   0    5.26    1.92
  17 -11   0    5.54    1.37
  17 -11   0    5.56    1.08
  17  11   0    2.87    2.48
  17 -11   0    6.09    1.76
 -17  11   0    2.18    2.78
 -18  11   0   31.12    4.92
  18 -11   0   34.04    3.42
 -18  11   0   34.16    5.16
  18 -11   0   27.28    2.49
 -18 -11   0   23.57    6.12
  18 -11   0   30.67    3.38
  18 -11   0   27.08    2.68
  18 -11   0   29.06    3.89
 -18 -11   0   18.97    6.39
 -19  11   0   11.15    2.21
 -19 -11   0   20.94    5.99
 -19  11   0   15.80    3.79
  19 -11   0    9.79    1.57
  19 -11   0   12.33    2.63
  19 -11   0    9.67    1.47
 -19  11   0   16.96    4.14
  19 -11   0   13.16    2.99
  19  11   0   16.86    3.43
 -19 -11   0   13.12    6.51
  19  11   0   20.75    4.73
  20  11   0    1.52    4.94
  20 -11   0    9.89    2.45
 -20  11   0    9.64    3.56
  20 -11   0    6.30    1.27
  20  11   0    9.41    4.07
 -20  11   0   10.63    3.97
  20 -11   0    7.64    1.32
 -20 -11   0   -2.23    8.05
 -20 -11   0    3.46    6.06
  21 -11   0    4.85    0.88
  21 -11   0    6.09    1.77
  21 -11   0    6.50    2.44
 -21 -11   0   14.55    6.41
 -21  11   0    7.29    4.51
  21 -11   0    4.58    1.12
 -21  11   0   12.16    4.18
  22 -11   0   43.01    3.70
 -22  11   0   45.47    6.94
 -22  11   0   45.22    7.25
  22 -11   0   44.98    4.88
  22 -11   0   44.83    3.90
  22 -11   0   46.11    3.42
 -23  11   0   21.25    5.40
  23 -11   0   14.47    2.03
  23 -11   0   17.14    3.53
  23 -11   0   16.61    1.45
 -23  11   0   20.53    5.61
  23 -11   0   11.08    1.97
 -24  11   0   20.57    6.41
  24 -11   0   14.54    1.39
 -24  11   0   15.45    6.34
  24 -11   0   17.68    3.81
  24 -11   0   19.16    2.22
 -25  11   0   16.04    7.15
  25 -11   0   23.57    4.26
  25 -11   0   26.33    2.80
 -25  11   0   24.29    6.83
  26 -11   0    6.15    3.04
  26 -11   0    4.30    1.86
 -26  11   0    3.39    6.48
 -26  11   0    0.30    5.24
 -27  11   0   12.90    6.68
 -27  11   0   10.79    5.83
  27 -11   0   12.74    2.31
  27 -11   0   18.53    3.85
 -28  11   0    9.36    5.67
  28 -11   0    8.58    2.15
 -28  11   0    5.89    7.32
  28 -11   0    4.58    3.21
  29 -11   0    7.14    2.59
 -29  11   0   21.79    7.91
 -29  11   0   15.51    6.47
  29 -11   0   13.29    2.67
 -30  11   0   47.55    8.16
 -30  11   0   57.55   10.59
  30 -11   0   47.44    5.00
  30 -11   0   43.72    5.43
 -31  11   0   10.84    8.37
 -31  11   0   16.72    7.02
  32 -11   0    4.49    3.32
 -32  11   0   10.73    8.41
   0  12   0  287.39   18.41
   0 -12   0  226.99   18.77
   0 -12   0  267.60   18.92
   0  12   0  291.57   19.94
   0 -12   0  274.19   18.47
   0 -12   0  240.56   19.14
   0  12   0  263.12   18.90
   1 -12   0   87.26    7.06
  -1  12   0   97.90    6.61
   1 -12   0   88.03    7.59
  -1  12   0   91.15    7.32
   1 -12   0   94.33    6.63
   1 -12   0   91.68    7.15
  -1  12   0   93.12    7.15
  -1  12   0  102.57    8.25
  -2  12   0  135.69   10.72
   2 -12   0  126.61    9.68
  -2  12   0  148.68    9.96
   2 -12   0  134.46    9.78
  -2  12   0  122.06    9.23
   2 -12   0  132.83    9.26
  -2  12   0  128.57    9.72
   2 -12   0  127.13   10.22
  -3  12   0  449.85   30.45
   3 -12   0  400.71   30.82
  -3  12   0  451.98   31.39
  -3  12   0  472.19   30.59
  -3  12   0  370.18   29.99
   3 -12   0  447.34   30.47
   3 -12   0  432.32   30.46
   3 -12   0  444.78   30.03
   4 -12   0   55.06    4.12
   4 -12   0   51.05    4.87
  -4  12   0   55.50    4.56
  -4  12   0   54.60    4.31
   4 -12   0   49.88    4.35
   4 -12   0   47.48    3.70
  -4  12   0   53.69    5.42
  -4  12   0   44.46    3.77
  -5  12   0    9.56    1.33
  -5  12   0   12.92    2.35
  -5  12   0    8.43    1.68
  -5  12   0    8.75    2.46
   5 -12   0   11.77    2.11
   6 -12   0   18.41    2.55
  -6  12   0   23.18    1.94
   6 -12   0   20.81    1.71
  -6  12   0   22.61    3.19
  -6  12   0   18.33    2.27
  -6  12   0   22.29    3.30
  -6 -12   0   14.64    2.72
   6 -12   0   17.02    2.38
   7 -12   0   12.97    2.05
  -7  12   0    7.44    2.60
  -7 -12   0   17.42    3.26
   7  12   0   17.33    3.61
  -7 -12   0   12.22    2.71
   7 -12   0   12.06    2.58
   7  12   0   17.31    3.30
   8 -12   0   40.87    3.42
   8 -12   0   45.92    3.78
   8 -12   0   43.09    4.75
   8 -12   0   41.69    4.00
  -8  12   0   51.18    4.75
   8 -12   0   45.04    4.04
  -8  12   0   45.77    4.69
  -8  12   0   41.99    3.84
   8 -12   0   46.06    4.42
   9  12   0   90.77    7.97
  -9  12   0  107.94    8.01
  -9 -12   0   89.73    7.74
   9 -12   0   90.18    7.31
   9  12   0   81.66    7.39
  -9 -12   0   86.09    8.11
   9 -12   0  104.54    6.86
   9  12   0   87.29    8.05
   9 -12   0  104.46    7.18
   9 -12   0   76.56    7.75
  -9  12   0  113.09    7.86
   9 -12   0   84.20    7.56
  10 -12   0   67.27    5.61
  10 -12   0   64.98    5.34
  10 -12   0   68.02    5.05
  10 -12   0   59.13    6.01
 -10  12   0   68.04    6.07
 -10  12   0   62.05    6.22
  10 -12   0   63.41    5.76
 -10  12   0   67.33    6.02
  10 -12   0   66.30    5.34
 -11  12   0   51.72    5.26
 -11  12   0   56.70    5.21
  11 -12   0   54.56    4.85
 -11  12   0   42.70    5.20
  11 -12   0   52.58    4.47
 -11  12   0   46.43    5.36
  11 -12   0   56.05    4.27
  11 -12   0   48.93    4.40
  11 -12   0   50.81    4.71
  11 -12   0   42.52    5.08
  12 -12   0  270.86   19.28
 -12  12   0  269.82   19.36
 -12  12   0  233.54   19.40
  12 -12   0  279.64   18.69
  12 -12   0  269.23   18.99
  12 -12   0  244.91   18.67
  12 -12   0  279.60   18.99
  12 -12   0  250.21   19.51
 -12  12   0  282.88   19.48
 -12  12   0  253.11   19.54
  12 -12   0  264.32   19.25
 -13  12   0   48.54    5.32
  13 -12   0   52.98    4.97
 -13  12   0   59.08    5.17
  13 -12   0   54.18    4.70
 -13  12   0   54.11    5.34
 -13  12   0   50.61    5.77
  13 -12   0   52.84    5.07
  13 -12   0   45.92    5.41
  13 -12   0   52.56    4.43
  13 -12   0   53.71    4.25
  13 -12   0   51.18    4.52
 -14  12   0   25.19    3.92
  14 -12   0   29.10    3.27
  14 -12   0   22.73    4.26
 -14  12   0   30.69    3.72
  14 -12   0   29.16    3.79
  14  12   0   38.45    4.45
 -14  12   0   29.24    4.11
  14 -12   0   29.18    2.71
 -14 -12   0   27.88    5.64
 -14 -12   0   38.93    6.00
  14 -12   0   29.11    3.58
  14  12   0   33.99    4.79
 -14 -12   0   27.83    3.33
  14 -12   0   27.76    3.04
 -14  12   0   28.83    4.28
  14  12   0   33.23    4.46
  14 -12   0   24.73    2.66
  15 -12   0   41.14    4.21
 -15  12   0   41.69    5.15
  15 -12   0   38.83    3.68
  15 -12   0   42.81    4.39
  15 -12   0   42.65    3.46
 -15  12   0   39.44    4.78
 -15  12   0   42.66    4.72
  15 -12   0   43.13    3.64
 -16  12   0   -0.08    2.07
  16 -12   0    2.57    1.83
  16 -12   0    3.60    1.87
  16 -12   0    2.14    0.83
 -16  12   0    2.26    2.21
  16 -12   0    2.36    1.21
  16 -12   0    1.48    1.33
 -16  12   0    3.52    2.36
  17 -12   0   21.71    2.58
  17 -12   0   28.64    3.72
  17  12   0   36.35    5.46
  17 -12   0   24.42    2.95
  17 -12   0   23.71    3.27
 -17  12   0   23.61    4.61
  17 -12   0   23.07    2.17
 -17  12   0   25.14    4.50
 -17  12   0   20.04    3.94
 -17 -12   0   32.09    6.32
 -18  12   0   34.06    4.98
 -18  12   0   25.89    5.59
  18 -12   0   31.91    3.06
  18 -12   0   30.67    3.36
  18 -12   0   34.74    2.74
  18 -12   0   36.96    3.70
  18 -12   0   24.77    3.99
 -18  12   0   27.26    5.20
  19 -12   0   13.40    2.17
  19  12   0    8.91    5.20
 -19 -12   0   11.18    6.06
 -19  12   0   14.48    3.92
 -19  12   0   13.89    4.01
  19 -12   0    8.15    1.48
  19 -12   0    9.83    2.94
  19 -12   0   12.50    2.59
 -19 -12   0    8.47    8.17
 -20  12   0   63.17    7.64
 -20  12   0   59.13    7.01
  20 -12   0   63.80    5.35
  20 -12   0   66.74    4.89
  20 -12   0   54.68    5.51
 -21  12   0   10.97    4.37
  21 -12   0   15.10    2.01
  21 -12   0   24.11    3.40
  21 -12   0   19.09    2.50
 -21  12   0   22.58    4.54
  21 -12   0   19.74    2.89
 -22  12   0   11.58    4.89
 -22  12   0   18.39    5.64
  22 -12   0   15.38    3.19
  22 -12   0   17.93    2.64
  22 -12   0   14.04    1.83
  23 -12   0   10.52    2.95
 -23  12   0    2.96    4.85
 -23  12   0   11.35    5.09
  23 -12   0    7.08    1.28
  23 -12   0    6.87    1.23
  24 -12   0   17.04    2.34
 -24  12   0   17.83    6.59
  24 -12   0   16.12    3.76
  24 -12   0   21.01    1.75
 -24  12   0   16.95    6.41
  25 -12   0   -0.41    1.28
 -25  12   0    1.17    5.35
 -25  12   0    7.37    6.55
  25 -12   0   -1.98    2.76
 -26  12   0    7.49    6.70
  26 -12   0   10.52    2.17
  26 -12   0    7.77    3.23
 -26  12   0   14.89    5.59
 -27  12   0   -5.51    6.16
  27 -12   0   -1.71    2.69
  27 -12   0    2.21    1.70
 -27  12   0    4.39    5.43
 -28  12   0    5.38    7.16
  28 -12   0    3.57    2.07
 -28  12   0    6.38    5.68
  28 -12   0   -1.19    2.27
 -29  12   0   46.19    8.44
  29 -12   0   50.96    4.93
  29 -12   0   51.02    5.14
 -29  12   0   46.16    9.38
 -30  12   0   15.96    6.47
  30 -12   0   13.06    3.00
 -30  12   0   15.39    7.93
 -31  12   0    9.49    8.63
  31 -12   0    7.75    3.43
 -31  12   0    7.78    6.66
  32 -12   0   13.71    4.85
 -32  12   0   35.17    9.10
 -32  12   0    8.10    7.73
   0  13   0   37.10    4.44
   0 -13   0   39.46    2.69
   0  13   0   30.26    3.48
   0 -13   0   40.21    3.41
   0  13   0   31.26    3.31
   0 -13   0   33.04    3.79
   0  13   0   27.94    2.64
  -1  13   0   41.74    3.05
  -1 -13   0   32.83    3.69
   1 -13   0   43.33    3.07
   1 -13   0   43.03    4.45
   1  13   0   34.23    3.09
  -1  13   0   49.05    4.90
  -1  13   0   42.89    3.73
   1 -13   0   47.25    3.75
   1  13   0   30.08    4.57
   2 -13   0  247.46   18.56
  -2  13   0  245.30   18.06
   2 -13   0  266.98   18.11
   2 -13   0  260.02   18.58
  -2  13   0  262.22   18.59
  -2  13   0  265.67   19.55
   2 -13   0  235.68   18.99
  -2  13   0  297.68   18.85
   3 -13   0   67.71    5.78
  -3  13   0   78.04    6.96
   3 -13   0   74.78    5.31
   3 -13   0   69.38    6.47
  -3  13   0   81.70    6.07
   3 -13   0   77.27    5.93
  -3  13   0   71.76    5.84
   4 -13   0   66.12    5.37
  -4  13   0   63.49    6.28
  -4  13   0   63.51    4.84
   4 -13   0   59.92    5.94
   4 -13   0   69.12    5.13
   4 -13   0   73.19    4.80
  -4  13   0   68.18    5.56
  -4  13   0   63.50    5.35
   4 -13   0   68.31    5.40
  -5  13   0   78.67    6.04
  -5  13   0   87.62    6.71
   5 -13   0   93.64    6.59
   5 -13   0   76.69    5.96
  -5  13   0   77.71    7.33
  -5  13   0   87.81    6.51
   5 -13   0   75.63    7.06
   5 -13   0   89.88    6.34
  -6  13   0   28.93    2.97
  -6 -13   0   25.02    4.01
   6 -13   0   31.49    2.88
   6 -13   0   30.58    3.64
   6  13   0   20.56    4.20
   6  13   0   29.70    3.07
  -6  13   0   31.15    3.44
   6 -13   0   29.35    3.01
  -6  13   0   30.70    2.50
   6 -13   0   27.08    2.26
  -6  13   0   31.47    3.86
  -6 -13   0   25.23    3.37
   7 -13   0   75.19    6.56
   7 -13   0   76.97    6.76
  -7  13   0   80.02    6.39
   7 -13   0   69.33    5.50
   7 -13   0   74.63    6.02
  -7  13   0   73.58    6.00
   7 -13   0   69.74    5.96
   7 -13   0   82.11    6.03
  -7  13   0   78.63    5.64
  -7  13   0   82.49    7.00
   8 -13   0   56.52    5.82
   8 -13   0   70.24    6.33
  -8  13   0   66.89    6.25
   8 -13   0   73.32    5.48
  -8  13   0   67.83    5.47
  -8  13   0   70.08    5.87
   8 -13   0   71.48    5.54
   8 -13   0   62.24    4.97
   8 -13   0   69.55    5.39
  -9  13   0   43.55    4.63
   9  13   0   44.36    5.23
  -9 -13   0   49.78    4.91
   9 -13   0   45.13    3.50
   9  13   0   41.73    4.13
   9 -13   0   37.09    4.74
  -9 -13   0   49.86    5.60
  -9  13   0   42.60    4.61
   9 -13   0   42.38    3.87
   9  13   0   54.57    5.47
   9 -13   0   44.25    4.01
   9 -13   0   44.56    4.52
  -9  13   0   39.89    3.86
   9 -13   0   38.98    3.80
  10 -13   0   25.35    3.16
  10 -13   0   23.08    3.89
  10 -13   0   23.68    3.47
 -10  13   0   29.24    3.73
 -10  13   0   26.27    3.83
  10 -13   0   30.51    2.89
  10 -13   0   28.35    2.83
  10 -13   0   27.05    2.53
  11 -13   0   91.33    6.72
  11 -13   0   70.06    7.37
 -11  13   0   88.97    7.39
  11 -13   0   78.18    7.07
 -11  13   0   93.67    7.41
  11 -13   0   82.71    6.92
  11 -13   0   90.94    6.72
  11 -13   0   91.95    6.49
 -11  13   0   70.50    7.40
  12 -13   0   30.61    3.14
 -12  13   0   34.29    4.24
  12 -13   0   32.45    3.73
 -12  13   0   23.61    4.03
  12 -13   0   26.20    4.13
  12 -13   0   35.11    3.71
 -12  13   0   34.93    4.04
  12 -13   0   32.06    3.28
  12 -13   0   31.95    2.95
  13 -13   0   39.29    4.28
 -13  13   0   39.69    4.71
  13 -13   0   37.14    5.00
  13 -13   0   42.35    3.86
  13 -13   0   44.24    4.49
 -13  13   0   42.56    4.68
 -13  13   0   37.22    4.34
  13 -13   0   38.53    3.41
  13 -13   0   40.65    3.55
  13 -13   0   36.97    3.70
 -13  13   0   40.77    4.33
  14 -13   0   84.60    6.18
 -14  13   0   75.42    7.10
 -14  13   0   82.15    7.09
  14 -13   0   76.33    6.57
  14 -13   0   80.04    6.49
 -14  13   0   78.52    7.44
  14 -13   0   83.81    6.92
 -14  13   0   80.24    6.98
  14 -13   0   85.46    6.27
  14 -13   0   80.39    7.02
  15 -13   0   12.53    1.62
  15 -13   0   12.55    1.77
 -15  13   0   11.17    3.04
  15 -13   0   16.42    1.96
 -15  13   0    8.28    2.60
 -15  13   0   13.81    2.73
  15 -13   0   12.21    2.52
 -15  13   0   16.67    3.45
  15 -13   0   10.69    2.10
  15 -13   0   15.25    3.02
 -16  13   0    1.31    1.84
  16 -13   0    2.05    1.12
  16 -13   0    2.98    1.74
  16 -13   0    3.37    1.94
  16 -13   0    3.07    0.85
 -16 -13   0    5.00    5.53
  16  13   0   10.17    3.31
 -16  13   0   -0.12    2.49
 -16  13   0    1.07    2.17
 -16 -13   0   15.97    5.43
  17 -13   0   13.79    1.51
 -17  13   0   22.51    4.06
  17  13   0    4.87    3.45
 -17 -13   0    1.98    5.52
  17 -13   0   16.72    3.05
  17 -13   0   10.05    2.17
  17 -13   0   13.63    2.63
 -17 -13   0    9.43    5.70
 -17  13   0   18.90    3.93
  17 -13   0   11.89    1.86
 -17  13   0   13.97    2.77
 -18  13   0    4.60    2.32
  18  13   0   10.97    3.80
  18 -13   0    4.69    0.92
 -18  13   0    5.86    3.24
  18 -13   0    6.13    1.34
  18 -13   0    6.38    2.27
  18 -13   0    5.17    1.86
 -18  13   0    5.77    3.34
 -18 -13   0   10.08    5.79
 -19  13   0  122.07   10.58
  19 -13   0  107.95    8.74
 -19  13   0  110.57    9.91
  19 -13   0  124.11    8.33
 -19  13   0   96.29    9.07
  19 -13   0  108.40    8.28
  19 -13   0  116.33    8.81
 -20  13   0   50.18    6.91
  20 -13   0   48.21    4.02
  20 -13   0   51.01    4.97
 -20  13   0   47.32    6.33
  20 -13   0   49.39    4.08
  20 -13   0   53.20    4.80
  21 -13   0   22.56    3.44
  21 -13   0   14.90    1.97
  21 -13   0   16.82    2.02
 -21  13   0   21.08    4.94
  21 -13   0   23.06    3.10
 -21  13   0   21.04    5.02
  22 -13   0   27.36    3.21
  22 -13   0   25.44    2.50
  22 -13   0   29.01    3.95
 -22  13   0   32.21    6.15
  22 -13   0   20.24    2.46
 -22  13   0   32.90    6.12
  23 -13   0   12.13    2.46
 -23  13   0   14.44    4.99
 -23  13   0   14.70    5.04
  23 -13   0   10.44    1.74
  24 -13   0    3.39    1.49
 -24  13   0    4.13    5.42
  24 -13   0    5.28    3.08
  24 -13   0    2.48    1.21
 -24  13   0    3.65    5.62
  25 -13   0   10.64    1.45
 -25  13   0    8.49    5.77
  25 -13   0   10.41    2.04
  25 -13   0   12.02    3.41
 -25  13   0    2.97    5.86
 -26  13   0    3.32    5.22
  26 -13   0    1.47    1.50
 -26  13   0   -1.56    5.86
  27 -13   0    0.78    1.93
 -27  13   0    3.65    5.73
  27 -13   0    4.19    1.70
 -27  13   0   12.52    6.58
 -28  13   0    7.37    7.57
 -28  13   0    9.04    5.88
  28 -13   0   11.14    2.20
  28 -13   0   11.57    2.79
 -29  13   0    0.37    6.85
 -29  13   0   17.70    6.36
  29 -13   0   11.56    2.35
 -30  13   0   -8.33    6.08
  30 -13   0   12.60    3.33
 -30  13   0    6.13    7.98
  30 -13   0    9.76    2.55
  31 -13   0   35.21    5.37
 -31  13   0   46.94    9.74
 -31  13   0   32.17    7.51
  31 -13   0   49.30    6.04
  32 -13   0   15.12    4.45
 -32  13   0   14.33    8.70
 -32  13   0    6.57    6.99
   0  14   0    0.85    2.37
   0 -14   0    0.04    1.32
   0  14   0    2.16    1.51
  -2 -14   0   11.32    2.24
  -2 -14   0   13.08    1.71
   2  14   0    9.40    1.48
  -3  14   0   30.35    3.03
   3  14   0   23.31    4.40
   3 -14   0   31.24    2.89
  -3  14   0   24.17    2.24
   3  14   0   23.13    2.47
  -3  14   0   28.62    4.14
  -3  14   0   33.74    3.26
   3 -14   0   28.91    2.15
  -3 -14   0   27.60    2.66
  -3 -14   0   25.79    3.46
   4 -14   0  118.80    9.57
  -4  14   0  122.27    9.02
  -4  14   0  135.82    9.79
   4 -14   0  130.18    9.26
  -4  14   0  128.38   10.63
  -4  14   0  127.40    9.56
   4 -14   0  135.55    9.58
   4 -14   0  124.39    9.00
   5 -14   0   72.97    5.10
  -5  14   0   74.70    5.91
  -5  14   0   66.11    5.20
  -5  14   0   66.09    5.64
  -5  14   0   73.87    6.82
   5 -14   0   69.06    5.46
   5 -14   0   73.04    5.70
  -6  14   0   25.56    3.55
  -6  14   0   18.77    2.74
  -6  14   0   21.35    1.93
  -6  14   0   16.89    2.36
   6 -14   0   15.07    2.32
   6 -14   0   17.24    1.58
   6 -14   0   14.99    3.05
   7 -14   0   29.97    2.28
   7 -14   0   21.95    3.90
   7 -14   0   33.62    3.02
   7 -14   0   25.39    3.42
  -7  14   0   27.86    3.28
  -7  14   0   31.40    2.55
  -7  14   0   22.42    2.91
  -7  14   0   30.29    3.89
   7 -14   0   24.97    2.85
  -8  14   0   12.41    2.21
  -8  14   0   22.60    3.45
   8 -14   0   17.37    3.34
   8 -14   0   20.56    3.08
   8 -14   0   13.22    2.27
   8 -14   0   12.13    2.18
   8 -14   0   17.33    1.58
   8  14   0   15.66    3.19
  -8  14   0   16.65    2.75
   9 -14   0  132.32   11.45
   9 -14   0  153.53   11.12
  -9  14   0  143.17   11.00
  -9  14   0  149.06   11.33
  -9  14   0  152.65   11.74
   9 -14   0  153.37   11.80
   9 -14   0  154.23   10.59
   9 -14   0  142.78   10.93
   9 -14   0  152.67   10.93
  10 -14   0   44.31    3.56
 -10  14   0   37.47    3.57
 -10  14   0   41.45    4.17
  10 -14   0   36.20    3.49
  10 -14   0   42.97    3.78
  10  14   0   29.91    5.60
 -10  14   0   33.02    4.27
  10 -14   0   32.73    4.24
 -10 -14   0   37.04    4.71
  10 -14   0   28.83    4.56
  10 -14   0   36.07    3.18
 -11 -14   0   27.69    4.60
 -11 -14   0   20.03    4.54
  11 -14   0   19.18    2.40
 -11  14   0   18.76    3.22
  11 -14   0   20.72    2.36
  11 -14   0   25.27    3.04
  11  14   0   20.26    4.29
  11 -14   0   18.78    2.41
  11 -14   0   19.68    3.39
  11 -14   0   17.30    3.58
 -11  14   0   16.03    3.25
  12 -14   0    8.54    1.68
 -12 -14   0    9.49    3.94
 -12 -14   0   12.03    3.89
  12  14   0   11.28    2.70
 -12  14   0    5.65    2.30
  12  14   0   12.23    3.71
 -12  14   0    9.35    2.54
 -12 -14   0   10.44    2.88
 -12  14   0    4.19    2.45
  12 -14   0   12.79    2.68
  12 -14   0    6.20    2.81
  12 -14   0    6.38    2.08
  12  14   0   10.58    3.86
  12 -14   0    7.09    1.56
  12 -14   0    7.97    1.68
  13 -14   0   36.02    3.86
  13 -14   0   33.53    4.12
  13 -14   0   31.23    3.17
 -13  14   0   24.74    4.20
  13 -14   0   32.17    3.37
 -13  14   0   31.45    4.05
  13 -14   0   33.81    2.97
 -13  14   0   33.43    4.00
 -14  14   0    2.92    1.83
  14 -14   0    3.54    2.15
  14 -14   0    4.34    2.12
 -14  14   0    1.65    1.87
 -14 -14   0   10.82    4.50
 -14  14   0    1.44    2.25
  14 -14   0    0.72    1.16
 -15  14   0   18.19    3.68
 -15  14   0   12.42    2.63
  15 -14   0   16.50    1.85
  15 -14   0   16.03    2.73
 -15 -14   0    8.23    4.79
  15 -14   0   15.58    2.47
 -15  14   0   17.57    3.29
  15 -14   0   16.94    2.19
  15 -14   0   19.57    3.27
 -15  14   0   13.37    3.02
 -16  14   0    3.01    1.96
 -16  14   0    1.87    2.04
  16 -14   0    4.08    1.68
 -16  14   0    3.89    2.73
  16 -14   0    5.24    2.19
  16 -14   0    5.00    1.52
  16 -14   0    3.02    1.19
 -16  14   0    4.92    2.33
  16 -14   0    5.33    1.70
  16  14   0   13.13    4.16
  17 -14   0    9.24    2.35
 -17  14   0    7.05    2.29
  17  14   0    9.23    3.89
 -17 -14   0   -2.79    5.22
  17 -14   0    7.97    2.05
 -17  14   0    3.66    3.41
  17 -14   0    8.83    2.07
 -17  14   0    6.30    3.17
  17 -14   0    7.95    1.58
  18 -14   0   44.05    3.66
  18 -14   0   47.70    3.86
 -18  14   0   41.90    4.62
 -18  14   0   44.18    5.77
  18 -14   0   45.79    4.02
 -18  14   0   43.09    6.19
  18 -14   0   42.43    4.93
  18 -14   0   51.85    4.83
 -19  14   0   45.97    6.14
  19 -14   0   48.14    3.85
  19 -14   0   40.64    3.94
 -19  14   0   41.39    4.69
  19 -14   0   45.73    3.71
  19 -14   0   53.01    4.81
 -19  14   0   43.05    6.29
  20 -14   0   32.54    3.88
  20 -14   0   25.44    2.45
  20 -14   0   27.52    2.50
 -20  14   0   21.75    3.83
  20 -14   0   19.19    2.88
 -20  14   0   37.14    5.27
 -20  14   0   27.43    5.28
 -21  14   0  112.71   10.53
 -21  14   0  109.91   10.73
  21 -14   0  107.13    8.49
  21 -14   0  107.38    8.12
  21 -14   0  107.20    8.04
  21 -14   0  113.57    8.72
  22 -14   0   32.43    3.44
  22 -14   0   31.63    2.77
 -22  14   0   34.68    6.32
 -22  14   0   35.08    6.94
  22 -14   0   33.01    3.70
  22 -14   0   30.37    2.94
 -23  14   0    7.41    4.37
 -23  14   0    4.35    4.36
  23 -14   0    3.50    1.20
  23 -14   0    5.30    1.94
  23 -14   0    4.02    1.53
  23 -14   0    5.96    1.32
  24 -14   0    1.54    1.80
 -24  14   0    1.40    5.32
  24 -14   0    2.62    1.35
 -24  14   0    2.36    5.05
  25 -14   0    7.22    2.28
  25 -14   0    6.61    1.28
  25 -14   0    8.70    1.62
 -25  14   0   10.44    6.76
 -25  14   0    6.73    5.64
 -26  14   0   41.22    7.94
  26 -14   0   28.04    3.76
 -26  14   0   36.35    7.42
  26 -14   0   35.10    3.32
  26 -14   0   28.30    3.54
 -27  14   0   13.89    6.73
 -27  14   0    6.23    5.50
  27 -14   0    6.65    1.72
  27 -14   0    6.88    2.73
 -28  14   0   14.18    7.18
  28 -14   0   19.80    3.79
  28 -14   0   14.23    2.75
 -28  14   0   11.33    5.59
 -29  14   0   -1.96    6.91
  29 -14   0    0.95    1.96
 -29  14   0   -9.11    5.45
  30 -14   0   17.77    2.96
 -30  14   0   13.59    6.46
 -30  14   0   15.49    8.37
  31 -14   0   16.60    4.69
 -31  14   0   14.57    6.42
 -31  14   0    9.86    7.51
  31 -14   0   11.84    2.98
  32 -14   0   15.50    4.38
 -32  14   0    8.72    8.11
 -32  14   0   16.81    7.76
   0  15   0    3.04    1.97
   0  15   0   -3.90    2.34
   0 -15   0   -0.05    1.31
  -1 -15   0   56.58    5.16
   1  15   0   59.42    6.39
  -1 -15   0   61.36    4.39
   1  15   0   57.07    4.26
   1  15   0   48.18    5.30
  -2 -15   0   13.51    2.65
   2 -15   0    9.35    1.05
   2  15   0   12.60    1.55
  -2  15   0   14.77    3.69
   2 -15   0   11.16    2.01
   2  15   0   15.37    3.75
  -2  15   0   12.77    2.40
   3  15   0   29.84    2.95
  -3  15   0   36.84    4.96
  -3 -15   0   25.38    3.96
  -3 -15   0   34.23    3.21
   3  15   0   30.62    5.27
  -3  15   0   32.75    2.73
   3 -15   0   41.16    3.43
   3 -15   0   37.27    2.62
  -3  15   0   41.04    3.72
  -4 -15   0   29.26    4.06
  -4  15   0   28.28    4.36
   4 -15   0   25.86    2.57
  -4  15   0   31.55    3.45
  -4  15   0   22.17    2.91
   4 -15   0   28.88    2.16
   4 -15   0   31.03    2.96
  -4  15   0   27.99    2.31
   5 -15   0    8.98    1.72
  -5  15   0    8.11    2.84
  -5  15   0    7.98    1.84
  -5  15   0    8.84    1.40
   5 -15   0   10.63    0.97
  -5  15   0    6.78    1.91
   5 -15   0    8.90    1.48
   6 -15   0   11.40    1.96
   6 -15   0   12.35    2.01
  -6  15   0   12.62    1.62
  -6  15   0   13.41    2.31
  -6  15   0   12.79    2.54
   6 -15   0   14.02    1.26
  -6  15   0   17.65    3.51
  -7 -15   0   18.34    3.79
   7  15   0   13.66    2.56
   7  15   0   12.09    3.83
   7 -15   0   17.00    2.18
  -7 -15   0   13.56    3.48
   8 -15   0   98.62    8.79
  -8  15   0   98.59    8.00
   8 -15   0  105.17    7.71
   8 -15   0   98.33    7.63
  -8  15   0   86.46    7.67
  -8  15   0  109.15    8.84
   8 -15   0  101.41    7.19
   9 -15   0   51.52    4.09
   9 -15   0   54.26    5.98
  -9 -15   0   58.18    6.63
   9 -15   0   49.52    4.66
   9 -15   0   57.14    4.81
  -9  15   0   58.69    5.11
  -9  15   0   45.82    4.67
   9 -15   0   55.41    4.57
  -9  15   0   54.94    5.74
  10 -15   0   30.77    3.48
  10 -15   0   28.78    3.11
 -10  15   0   24.30    3.19
 -10  15   0   31.11    3.77
  10 -15   0   24.62    4.57
  10 -15   0   31.28    3.01
  10  15   0   19.38    4.77
  10 -15   0   31.99    2.67
 -10  15   0   32.07    4.17
  12  15   0   10.23    4.33
  12 -15   0   17.85    2.11
 -12  15   0   19.35    3.60
  12 -15   0   17.34    2.56
  12 -15   0   22.99    2.41
  12 -15   0   25.63    3.27
 -12  15   0   21.52    3.37
  13 -15   0    6.35    2.22
 -13 -15   0   15.50    4.69
  13 -15   0    3.85    1.19
  13  15   0   11.03    2.70
 -13 -15   0   13.65    4.24
 -13  15   0    6.39    2.33
  13 -15   0    6.95    1.69
 -13  15   0    1.65    1.71
  13 -15   0    4.63    1.39
 -14  15   0   13.79    2.84
 -14  15   0    8.55    2.81
  14 -15   0   10.62    1.98
  14 -15   0   13.93    2.35
 -14  15   0    7.14    2.26
 -14 -15   0    9.01    4.82
  14 -15   0    7.32    1.40
  14 -15   0   11.78    1.70
 -15  15   0    0.39    1.79
 -15  15   0    0.13    1.88
 -15 -15   0    2.01    5.21
 -15  15   0    0.57    1.99
  15 -15   0    2.25    1.43
  15 -15   0    2.85    1.19
  15 -15   0    1.35    0.80
  15 -15   0    2.46    1.70
 -16  15   0   33.79    4.55
  16 -15   0   33.49    3.24
  16 -15   0   37.10    3.67
 -16  15   0   28.45    4.79
  16 -15   0   34.63    3.69
  16 -15   0   33.69    3.21
 -16  15   0   27.61    4.09
  16 -15   0   31.86    2.87
 -16  15   0   30.82    4.12
 -17 -15   0    5.29    5.67
  17 -15   0    5.26    2.19
  17 -15   0    4.90    1.69
  17 -15   0    2.96    0.83
  17 -15   0    2.83    1.85
  17 -15   0    6.16    1.83
 -17  15   0    4.36    2.79
 -17  15   0    4.37    2.35
 -17  15   0    3.35    3.07
 -17  15   0    2.99    2.01
  17 -15   0    2.61    1.23
  18 -15   0   22.88    2.50
  18 -15   0   26.05    3.15
 -18  15   0   24.16    3.65
 -18  15   0   20.55    4.35
  18 -15   0   22.10    2.22
  18 -15   0   18.40    3.20
 -18  15   0   23.96    4.79
  18 -15   0   23.61    3.33
  18 -15   0   22.70    3.65
 -19  15   0   18.60    4.20
  19 -15   0   18.79    2.28
  19 -15   0   14.96    1.91
  19 -15   0   22.41    3.60
  19 -15   0   22.17    2.98
  19 -15   0   19.57    3.19
 -19  15   0   11.43    4.18
 -19  15   0   15.41    3.42
 -20  15   0   98.59    8.76
 -20  15   0  104.52    9.78
  20 -15   0  107.47    8.69
 -20  15   0   98.16   10.27
  20 -15   0  105.48    7.91
  20 -15   0  111.18    7.91
  20 -15   0  110.12    8.40
 -21  15   0   35.66    6.64
  21 -15   0   27.82    2.92
 -21  15   0   35.12    4.47
 -21  15   0   37.03    6.23
  21 -15   0   36.16    3.91
  21 -15   0   33.04    2.99
  21 -15   0   37.91    4.37
 -22  15   0   15.95    5.45
  22 -15   0   19.28    2.20
  22 -15   0   18.77    2.12
  22 -15   0   24.55    3.66
  22 -15   0   24.96    3.21
 -22  15   0   23.19    5.53
  23 -15   0   22.91    2.22
  23 -15   0   21.19    3.47
 -23  15   0   25.78    6.14
  23 -15   0   27.75    3.39
 -23  15   0   26.27    6.26
  23 -15   0   20.26    2.41
  24 -15   0   19.50    2.50
 -24  15   0   24.23    6.80
 -24  15   0   23.59    6.80
  24 -15   0   29.20    3.85
  24 -15   0   21.14    2.14
  25 -15   0   32.82    4.48
 -25  15   0   25.18    7.65
 -25  15   0   29.19    6.80
  25 -15   0   26.62    2.50
  25 -15   0   29.97    2.99
 -26  15   0   11.70    6.62
  26 -15   0   12.75    2.19
  26 -15   0   13.88    1.75
 -26  15   0   21.88    6.03
  26 -15   0   20.46    3.84
  27 -15   0   20.35    4.17
 -27  15   0   16.13    6.71
  27 -15   0   10.62    2.05
 -27  15   0   21.18    5.92
 -28  15   0   34.55    6.63
  28 -15   0   42.58    5.08
  28 -15   0   32.28    3.61
 -28  15   0   33.72    8.49
  29 -15   0    4.52    3.50
 -29  15   0    2.38    5.96
  30 -15   0   11.44    4.15
 -30  15   0   10.33    6.72
  30 -15   0   10.10    2.53
 -31  15   0    6.63    7.97
  31 -15   0    3.67    3.85
  31 -15   0    1.00    2.45
 -31  15   0    6.69    6.66
 -32  15   0    9.52    7.86
  32 -15   0    7.60    3.63
 -32  15   0    0.38    8.04
   0  16   0   15.88    3.91
   0  16   0   10.26    2.64
   0 -16   0   13.15    2.64
  -1  16   0   40.52    4.68
  -1 -16   0   50.02    4.49
  -1  16   0   33.67    5.16
   1 -16   0   35.91    3.96
   1  16   0   46.79    4.74
   1  16   0   48.16    6.01
   2  16   0  111.75    8.69
  -2 -16   0  129.76    8.87
  -2 -16   0  109.93    9.57
   2  16   0  140.22   10.98
   3  16   0   23.66    5.19
   3  16   0   12.86    2.90
   4  16   0    4.91    1.43
   4 -16   0    2.18    1.31
  -4 -16   0    1.85    2.19
   4 -16   0    3.21    1.07
   4  16   0    3.72    3.44
  -4  16   0    2.33    1.68
   4 -16   0    2.66    0.57
  -4  16   0    3.02    0.92
  -5 -16   0    8.20    2.94
  -5  16   0    9.47    2.16
  -5  16   0   11.91    3.45
   5 -16   0    7.17    1.49
   5 -16   0   10.05    1.93
   5  16   0   14.13    3.96
   5  16   0   10.91    2.01
  -5  16   0    8.87    1.48
   5 -16   0   12.19    1.07
  -6 -16   0   35.61    3.74
  -6  16   0   26.10    4.70
  -6 -16   0   29.55    4.46
   6 -16   0   33.48    2.35
  -6  16   0   29.15    3.59
   6 -16   0   23.91    2.91
   6  16   0   26.54    2.88
   6 -16   0   32.10    3.11
  -6  16   0   29.78    2.62
   7  16   0   49.47    6.29
  -7 -16   0   39.63    5.47
   7 -16   0   45.51    3.97
   7 -16   0   44.01    3.34
  -7  16   0   43.20    4.45
  -7  16   0   41.63    5.39
   7 -16   0   43.09    3.97
  -7 -16   0   47.34    5.81
   8 -16   0   41.48    3.82
  -8  16   0   46.09    5.37
   8 -16   0   45.75    3.93
  -8  16   0   41.74    4.32
   8 -16   0   37.05    3.17
   9 -16   0   13.04    2.44
   9 -16   0   19.53    2.78
   9 -16   0   18.55    1.79
   9  16   0   20.94    4.98
   9 -16   0   18.97    2.37
  -9 -16   0   13.71    4.38
  -9 -16   0   14.36    3.40
  -9  16   0   18.57    2.97
  -9  16   0   23.28    4.01
   9  16   0   10.76    3.27
 -11  16   0   45.61    5.13
  11 -16   0   38.91    3.80
  11 -16   0   50.94    4.35
  11 -16   0   42.87    3.70
 -11  16   0   41.07    4.50
  11 -16   0   36.15    3.99
 -12  16   0   -0.48    2.21
  12  16   0    8.40    4.56
 -12 -16   0    7.58    3.15
 -12 -16   0    3.05    4.17
  12 -16   0    2.38    1.25
  12 -16   0    1.15    1.03
 -12  16   0    2.27    1.80
  12 -16   0    1.03    1.36
  13 -16   0    5.27    1.62
 -13 -16   0   10.97    4.60
 -13  16   0    8.34    2.73
 -13  16   0    4.66    2.08
  13 -16   0    6.67    1.60
  13 -16   0    5.14    1.29
  13 -16   0    7.96    2.37
  14 -16   0   10.45    1.94
  14 -16   0    8.83    1.64
 -14  16   0    5.09    2.82
  14 -16   0   14.45    2.61
 -14  16   0    7.39    2.26
  15 -16   0   55.67    4.53
  15 -16   0   52.25    5.14
  15 -16   0   57.10    5.05
 -15  16   0   57.33    5.74
 -15  16   0   63.54    6.41
 -15  16   0   55.73    5.96
  15 -16   0   57.51    4.65
  16 -16   0   11.51    2.25
 -16 -16   0    7.56    5.30
 -16  16   0   10.26    2.48
  16 -16   0   14.40    2.18
  16 -16   0   12.54    2.06
 -16  16   0   12.94    3.32
  16 -16   0   10.98    1.61
  16 -16   0   15.49    2.77
 -16  16   0   11.83    3.76
  17 -16   0   37.30    3.72
  17 -16   0   38.06    3.77
  17 -16   0   42.74    4.22
  17 -16   0   40.73    3.40
 -17  16   0   43.28    5.71
 -17  16   0   39.64    5.13
 -17  16   0   34.54    4.65
 -18  16   0   30.44    5.92
  18 -16   0   40.22    3.67
 -18  16   0   38.95    5.44
  18 -16   0   42.82    4.34
  18 -16   0   39.24    3.82
 -18  16   0   46.52    4.89
  18 -16   0   32.83    3.26
 -19  16   0   20.91    4.75
  19 -16   0   25.42    3.26
  19 -16   0   22.70    2.32
  19 -16   0   20.20    3.33
  19 -16   0   25.99    2.75
 -19  16   0   19.36    4.41
 -19  16   0   21.63    4.15
 -20  16   0   19.27    4.03
 -20  16   0    6.06    4.20
  20 -16   0   11.26    2.02
  20 -16   0   11.82    1.73
  20 -16   0   11.79    2.71
 -20  16   0   12.58    3.99
  20 -16   0    8.04    2.55
 -21  16   0   22.36    4.23
  21 -16   0   17.63    3.58
  21 -16   0   28.44    3.74
  21 -16   0   20.61    2.25
 -21  16   0   23.53    5.14
  21 -16   0   25.81    2.57
 -21  16   0   20.84    5.54
 -22  16   0   41.08    6.94
  22 -16   0   51.40    3.98
 -22  16   0   46.51    7.62
 -22  16   0   44.74    5.45
  22 -16   0   44.15    3.86
  22 -16   0   50.73    5.00
  23 -16   0   15.59    1.96
 -23  16   0    9.53    5.07
  23 -16   0   21.14    3.79
  23 -16   0   12.21    1.84
  24 -16   0   11.16    3.21
  24 -16   0    8.20    1.63
 -24  16   0    5.24    5.46
 -24  16   0    8.81    5.58
 -25  16   0    5.46    5.43
  25 -16   0    8.21    1.55
 -25  16   0    4.23    6.71
  25 -16   0   10.17    3.48
 -26  16   0    9.16    5.64
 -26  16   0   11.61    6.87
  26 -16   0   14.05    1.78
  26 -16   0   19.79    4.05
  27 -16   0   56.34    4.91
  27 -16   0   63.12    6.52
 -27  16   0   49.93    9.68
 -27  16   0   57.58    8.41
 -28  16   0   11.25    7.21
  28 -16   0   18.57    4.20
 -28  16   0   19.57    6.07
  29 -16   0    9.53    2.24
 -29  16   0   14.33    6.10
  29 -16   0   18.59    4.13
 -29  16   0   12.80    7.17
  30 -16   0    6.34    2.09
 -30  16   0    9.66    6.44
 -30  16   0    7.24    7.96
 -31  16   0   -0.36    6.37
  31 -16   0   -1.03    2.24
  31 -16   0   -0.98    3.23
 -31  16   0   -1.26    8.17
 -32  16   0    3.56    8.06
  32 -16   0    4.42    3.57
   0  17   0  115.38   10.39
   0 -17   0  111.19    9.05
   0  17   0  113.66    9.55
  -1  17   0   50.55    4.94
   1 -17   0   40.74    4.47
  -1  17   0   43.45    5.89
   3  17   0   63.54    4.71
   3  17   0   65.00    7.42
  -3 -17   0   55.34    6.06
  -3 -17   0   62.09    4.93
   4  17   0    7.37    3.40
   4  17   0   22.84    4.53
  -4 -17   0   19.25    3.49
   4 -17   0   13.43    1.21
   4 -17   0   14.28    2.36
  -4  17   0   11.81    1.64
  -4  17   0   14.95    3.11
   4 -17   0   13.16    1.82
   4  17   0   13.63    1.97
  -4  17   0   15.54    3.93
   5 -17   0   24.94    1.95
  -5  17   0   26.09    3.45
   5 -17   0   25.67    2.56
  -5  17   0   21.28    4.41
  -5  17   0   22.68    2.27
   5 -17   0   26.08    2.94
  -6  17   0    6.29    2.09
   6 -17   0    6.74    1.68
  -6 -17   0    5.10    3.23
   6 -17   0    3.67    1.45
   6 -17   0    6.77    0.84
   6  17   0    3.32    4.10
  -6  17   0    7.74    3.31
   6  17   0    4.49    4.03
  -7  17   0   24.66    3.50
   7 -17   0   22.99    1.94
   7 -17   0   26.30    2.80
  -7  17   0   23.25    4.42
   7 -17   0   22.50    2.80
  -8  17   0   13.48    3.68
  -8 -17   0   16.79    4.34
   8 -17   0   11.94    2.36
   8  17   0   12.06    3.58
  -8 -17   0   15.53    3.83
   8  17   0   12.38    2.47
   8 -17   0   10.39    1.24
  -8  17   0   14.08    2.61
   8 -17   0   12.14    2.12
   9 -17   0   56.29    4.71
  -9  17   0   47.22    5.06
  -9  17   0   51.98    6.03
   9 -17   0   47.34    3.88
   9 -17   0   54.57    4.54
  10 -17   0   33.99    2.95
  10 -17   0   33.02    3.37
 -10  17   0   34.24    5.03
 -10  17   0   34.54    4.06
  11 -17   0   21.33    3.07
  11  17   0   26.97    4.40
  11 -17   0   15.86    2.33
  11 -17   0   17.27    2.39
 -11  17   0   19.74    4.03
 -11 -17   0    8.89    3.77
 -11 -17   0   10.26    4.61
  11  17   0   16.31    5.52
 -11  17   0   15.50    3.02
 -12  17   0   44.58    4.91
 -12 -17   0   50.03    5.66
  12  17   0   44.84    7.46
  12 -17   0   52.79    4.73
 -12 -17   0   30.90    6.69
  12 -17   0   45.53    3.74
  12 -17   0   44.47    4.15
 -12  17   0   43.45    5.37
 -13  17   0   20.17    3.42
  13 -17   0   19.93    3.48
 -13  17   0   21.27    4.20
  13 -17   0   18.11    2.55
  13 -17   0   20.15    2.05
 -13 -17   0   16.28    5.31
  14 -17   0   26.76    3.00
  14 -17   0   28.52    2.58
 -14  17   0   24.31    4.65
 -14  17   0   22.45    3.90
 -14 -17   0   18.39    6.08
 -15 -17   0    4.71    5.55
  15 -17   0   11.57    2.22
 -15  17   0   11.22    2.91
 -15  17   0   16.49    3.66
  15 -17   0   16.20    2.08
 -16  17   0   53.79    6.44
  16 -17   0   42.96    4.61
  16 -17   0   55.58    4.15
  16 -17   0   49.07    4.24
 -16  17   0   44.44    5.66
 -16  17   0   46.93    5.27
  17 -17   0  108.59    8.02
 -17  17   0  101.05    9.83
  17 -17   0  107.09    8.15
  17 -17   0  110.81    8.60
  17 -17   0  105.11    8.22
 -17  17   0   97.30    9.05
 -17  17   0  111.18    9.42
 -18  17   0    9.36    3.45
  18 -17   0    8.75    2.18
 -18  17   0    6.23    2.48
  18 -17   0    6.27    1.95
 -18  17   0    8.16    3.08
  18 -17   0    5.89    1.71
  19 -17   0   24.84    2.83
 -19  17   0   21.69    4.88
  19 -17   0   29.12    3.76
  19 -17   0   21.89    2.41
 -19  17   0   24.07    4.51
  19 -17   0   22.21    3.25
  20 -17   0   12.40    2.62
  20 -17   0   15.56    3.02
  20 -17   0   17.33    2.37
 -20  17   0    9.44    3.99
 -20  17   0   18.05    3.74
  21 -17   0   11.26    2.86
  21 -17   0   14.15    2.12
 -21  17   0   15.23    3.71
  21 -17   0   14.59    2.77
 -21  17   0   13.55    4.51
  21 -17   0    9.10    1.83
 -21  17   0   15.59    5.02
  22 -17   0    2.31    1.09
  22 -17   0    2.05    2.21
 -22  17   0    4.47    4.47
 -22  17   0   -0.86    2.89
 -22  17   0   -0.93    4.77
  22 -17   0    4.64    2.44
  22 -17   0    1.46    1.26
 -23  17   0   14.44    5.18
  23 -17   0   13.88    3.26
 -23  17   0   10.98    5.16
  23 -17   0   13.51    1.97
 -23  17   0   12.13    3.67
  23 -17   0   12.71    3.12
  23 -17   0   12.23    1.96
 -24  17   0    3.07    5.43
  24 -17   0    3.50    2.87
  24 -17   0    2.49    1.21
  24 -17   0    2.78    2.77
  24 -17   0    0.40    1.13
 -24  17   0    4.72    5.21
 -25  17   0    1.47    6.55
 -25  17   0    5.42    6.19
  25 -17   0    5.01    1.35
  25 -17   0    4.07    3.15
  26 -17   0   23.32    3.18
 -26  17   0   34.22    7.56
  26 -17   0   35.72    4.76
 -26  17   0   32.80    8.36
  26 -17   0   32.42    2.82
 -27  17   0   23.26    7.26
  27 -17   0   28.05    2.49
 -27  17   0   37.63    7.54
  27 -17   0   25.51    4.73
  27 -17   0   21.08    2.91
 -28  17   0   14.16    7.63
 -28  17   0   12.50    6.11
  28 -17   0   13.03    3.63
  28 -17   0    7.54    1.82
 -29  17   0   59.70   11.23
  29 -17   0   39.78    3.90
  29 -17   0   34.55    5.08
 -29  17   0   37.93    7.82
  30 -17   0   -0.84    1.87
 -30  17   0    1.31    6.42
 -30  17   0    4.33    7.97
  30 -17   0    6.49    3.33
 -31  17   0   -3.95    7.87
  31 -17   0    6.73    3.49
  31 -17   0    0.04    2.30
 -32  17   0   -2.00    7.93
  32 -17   0    4.59    3.58
   0  18   0   35.35    6.43
   0  18   0   45.53    5.49
   0 -18   0   44.01    4.62
   2 -18   0   41.70    4.29
  -2  18   0   44.53    6.43
  -2  18   0   45.15    5.06
   3  18   0    8.60    3.98
   3  18   0    3.56    3.60
  -3 -18   0   10.91    3.16
   5  18   0    0.86    4.55
   5 -18   0    7.15    1.88
  -5  18   0    4.75    3.60
   5  18   0   -2.95    4.54
   5 -18   0    6.18    0.85
  -5 -18   0    0.37    3.15
   5 -18   0    7.09    1.50
  -5 -18   0    3.86    2.21
  -5  18   0    6.21    2.30
   6 -18   0   28.52    3.06
   6 -18   0   32.29    2.38
   6 -18   0   31.84    3.36
  -6  18   0   26.31    3.93
  -6  18   0   29.75    5.40
   7 -18   0   30.33    3.32
   7 -18   0   34.91    3.21
  -7  18   0   30.40    4.06
   7 -18   0   31.29    2.42
  -7  18   0   29.18    5.12
   7  18   0   18.76    5.62
  -8  18   0    7.96    3.29
   8  18   0   17.73    5.54
   8  18   0    2.32    4.16
   8 -18   0    6.68    0.98
  -8  18   0    5.63    2.30
   8 -18   0   10.23    2.01
   8 -18   0    6.69    1.68
  -8 -18   0    4.52    3.77
   9  18   0    6.78    5.46
   9 -18   0   15.02    2.73
   9 -18   0   10.48    2.02
  -9 -18   0    5.06    4.02
  -9  18   0   11.91    2.77
   9 -18   0    8.59    1.21
   9  18   0   11.24    4.43
  -9  18   0    9.79    3.52
  10 -18   0    9.46    1.44
 -10  18   0   15.76    3.95
  10 -18   0   10.40    2.08
 -10  18   0   11.76    2.79
 -11  18   0   40.31    4.85
  11 -18   0   42.06    3.77
 -11  18   0   43.01    5.81
  11 -18   0   40.45    4.02
  11  18   0   39.87    5.76
  11 -18   0   51.91    4.52
 -12  18   0    6.57    3.16
 -12  18   0   10.73    2.77
  12  18   0   23.89    6.22
 -12 -18   0   12.21    5.00
  12 -18   0   11.55    2.24
  12 -18   0   10.10    1.60
 -14  18   0    9.86    3.57
  14 -18   0   11.15    2.28
 -14 -18   0   14.22    5.64
 -14  18   0   11.07    2.82
  14 -18   0   11.88    1.64
  15 -18   0   29.08    3.25
  15 -18   0   28.24    2.83
 -15  18   0   29.87    4.51
 -15  18   0   24.16    5.08
  16 -18   0  114.28    9.36
 -16  18   0  117.18   10.16
  16 -18   0  124.36    9.06
  16 -18   0  121.18    9.02
 -16  18   0  125.97   10.61
 -17  18   0   22.86    4.81
 -17  18   0   16.57    3.58
 -17  18   0   22.66    4.47
  17 -18   0   18.85    3.14
  17 -18   0   24.51    2.97
  17 -18   0   18.83    2.37
  17 -18   0   19.92    2.69
  18 -18   0   39.42    3.52
 -18  18   0   41.39    5.39
  18 -18   0   39.79    4.32
  18 -18   0   36.94    3.97
  18 -18   0   39.17    3.90
 -18  18   0   40.60    6.36
 -18  18   0   41.52    5.66
 -19  18   0   44.59    6.59
  19 -18   0   42.37    4.11
 -19  18   0   44.99    5.80
 -19  18   0   38.32    5.63
  19 -18   0   40.31    3.69
  19 -18   0   46.97    4.28
  19 -18   0   44.28    4.60
  20 -18   0    1.35    1.00
 -20  18   0   -0.10    3.67
  20 -18   0    2.75    1.90
  20 -18   0    2.43    1.62
 -20  18   0    4.14    3.12
  20 -18   0    5.33    2.25
 -21  18   0    5.62    4.20
  21 -18   0    6.57    1.33
  21 -18   0    9.43    1.94
  21 -18   0    5.68    2.46
  21 -18   0    7.44    2.37
 -21  18   0    7.19    3.56
  22 -18   0   16.12    2.01
  22 -18   0    9.94    3.20
  22 -18   0   13.58    3.09
  22 -18   0   14.29    2.21
 -22  18   0   17.96    5.46
 -22  18   0   14.33    3.69
  23 -18   0    2.82    1.51
  23 -18   0    1.02    2.37
 -23  18   0   -1.71    3.50
 -23  18   0    1.87    4.99
  23 -18   0    3.81    2.52
  23 -18   0    0.69    1.25
  24 -18   0   16.62    2.39
  24 -18   0   14.14    2.26
  24 -18   0   20.90    4.25
  24 -18   0   15.61    3.44
 -24  18   0   28.28    6.65
  25 -18   0    3.17    3.90
  25 -18   0   10.82    3.26
 -25  18   0    3.76    6.44
  25 -18   0    2.88    1.45
  25 -18   0    6.00    1.50
  26 -18   0   19.56    4.06
  26 -18   0   13.71    2.33
  26 -18   0   22.59    2.37
 -26  18   0   13.67    7.11
 -26  18   0   19.20    6.37
  26 -18   0   16.14    4.44
  27 -18   0    3.27    1.39
  27 -18   0    1.81    1.52
  27 -18   0    2.04    2.97
 -27  18   0    7.16    6.92
 -28  18   0   39.13    9.34
  28 -18   0   39.27    3.80
  28 -18   0   39.77    4.97
 -29  18   0   21.71    8.09
  29 -18   0   12.05    3.81
  29 -18   0    9.80    2.04
 -30  18   0    3.96    8.31
  30 -18   0    9.56    3.68
 -31  18   0   11.09    8.83
  31 -18   0    6.54    3.20
  31 -18   0   13.60    3.78
  32 -18   0    4.87    3.57
 -32  18   0   10.37    8.66
   0 -19   0   11.95    2.76
   0  19   0   16.70    3.89
   0  19   0    5.63    4.22
   2  19   0   14.69    4.62
   2  19   0   12.13    4.12
  -2 -19   0   13.34    3.57
  -3  19   0   19.12    3.50
   3 -19   0   20.09    3.21
  -3  19   0   29.28    5.96
  -4 -19   0   10.29    3.85
   4  19   0   21.26    5.46
  -4  19   0   18.36    3.52
   4  19   0   14.34    4.78
  -4  19   0   26.65    5.25
   4 -19   0   14.21    2.89
   5 -19   0   44.48    3.73
  -5  19   0   43.78    4.95
  -5  19   0   50.32    6.67
   5 -19   0   43.15    4.34
   5 -19   0   40.66    3.21
   6 -19   0  112.44    8.11
  -6  19   0  108.79    9.10
   6 -19   0  105.31    7.73
  -6  19   0  108.34   10.35
   6 -19   0  109.41    8.61
   7  19   0   16.11    5.97
   7 -19   0   18.72    2.63
  -7  19   0   14.26    3.02
   7  19   0    3.54    4.86
   7 -19   0   14.54    2.60
  -7  19   0   18.37    4.43
   7 -19   0   14.42    1.43
   8 -19   0   11.41    1.25
   8  19   0   16.21    5.99
  -8 -19   0    1.98    4.03
   8 -19   0   17.05    2.74
   8  19   0    4.65    4.67
  -8  19   0   18.56    4.38
   8 -19   0   12.11    2.23
  -8  19   0   13.49    3.04
  -9 -19   0   -3.49    3.72
   9  19   0    9.84    5.78
   9 -19   0    2.78    1.46
   9 -19   0    6.32    2.00
   9  19   0    3.60    4.98
  -9  19   0    3.68    3.18
  -9  19   0    1.20    2.33
  -9 -19   0    1.36    3.73
  10 -19   0    7.34    2.27
  10  19   0   19.01    5.53
 -10 -19   0   13.94    4.66
  10  19   0   12.74    6.25
 -10 -19   0   10.51    3.98
  11 -19   0   23.67    3.71
 -12  19   0   25.52    5.03
  12 -19   0   17.00    2.07
  12 -19   0   20.23    2.76
  12 -19   0   27.21    3.69
 -12 -19   0   15.72    5.50
 -12  19   0   22.24    3.74
 -13  19   0   25.72    4.38
 -13  19   0   24.11    5.05
  13 -19   0   27.05    2.54
  13 -19   0   31.69    3.31
  13 -19   0   30.89    4.08
 -13 -19   0   20.04    5.65
  14 -19   0   10.61    2.26
  14 -19   0   10.59    1.62
 -14  19   0   12.29    3.36
 -14  19   0   15.54    4.15
  15 -19   0   31.61    3.77
 -15  19   0   31.43    5.00
 -15  19   0   40.75    5.81
  15 -19   0   35.92    3.18
  16 -19   0   23.88    3.43
 -16  19   0   23.40    5.32
 -16  19   0   26.67    4.63
  16 -19   0   25.89    2.73
 -17  19   0   23.38    5.52
  17 -19   0   38.71    3.94
  17 -19   0   35.17    3.98
  17 -19   0   33.81    3.40
  17 -19   0   32.44    3.22
 -17  19   0   31.77    5.15
  18 -19   0   83.06    6.86
  18 -19   0   83.03    6.55
  18 -19   0   82.57    6.61
 -18  19   0   85.51    8.83
  18 -19   0   84.39    7.12
 -18  19   0   78.07    8.11
 -18  19   0   83.57    8.46
 -19  19   0    9.34    3.98
 -19  19   0    6.36    4.20
  19 -19   0   11.42    2.54
  19 -19   0   10.69    1.97
 -19  19   0   14.75    3.83
  19 -19   0   11.32    2.72
  19 -19   0   11.24    2.44
 -20  19   0    2.58    3.50
  20 -19   0    1.26    1.52
 -20  19   0    5.26    4.06
  20 -19   0    0.23    2.26
  20 -19   0    0.75    1.64
 -20  19   0    2.77    3.36
  20 -19   0   -0.06    1.13
 -21  19   0   -0.42    3.31
  21 -19   0    6.76    2.45
  21 -19   0    7.07    1.83
  21 -19   0    3.76    2.37
 -21  19   0    4.64    4.45
  21 -19   0    3.51    1.18
 -22  19   0   12.67    3.99
  22 -19   0    8.69    2.78
 -22  19   0   11.80    5.15
  22 -19   0    6.58    2.20
  22 -19   0    9.63    1.85
  22 -19   0    9.09    1.96
  23 -19   0   43.03    3.51
  23 -19   0   38.78    3.72
 -23  19   0   28.45    5.93
  23 -19   0   38.21    5.06
  23 -19   0   35.98    4.20
 -23  19   0   38.63    7.49
 -24  19   0   20.82    6.66
 -24  19   0   19.49    4.63
  24 -19   0   15.44    2.63
  24 -19   0   19.95    4.19
  24 -19   0   15.37    2.37
  24 -19   0   19.15    3.81
  25 -19   0   34.64    3.27
  25 -19   0   26.42    3.17
 -25  19   0   23.97    8.11
  25 -19   0   27.58    5.61
  25 -19   0   31.79    4.93
 -26  19   0   11.22    6.97
  26 -19   0   10.12    3.38
  26 -19   0   14.62    3.91
  27 -19   0    6.99    1.73
 -27  19   0   13.82    7.37
  27 -19   0   11.25    3.42
  27 -19   0    6.61    3.76
 -28  19   0   -0.04    7.40
  28 -19   0   10.43    3.27
  28 -19   0    8.82    1.99
  28 -19   0   10.34    3.98
  29 -19   0   15.65    3.50
 -29  19   0   -3.60    7.31
  29 -19   0   10.87    3.73
  29 -19   0    7.89    1.97
 -30  19   0   14.91    8.76
  30 -19   0   33.52    5.52
  30 -19   0   23.34    4.24
  31 -19   0   13.50    3.64
 -31  19   0    8.90    8.56
 -32  19   0    3.40    9.15
   0  20   0   18.66    5.00
   0  20   0    4.81    3.30
   0 -20   0    8.28    2.93
   1  20   0   -5.21    4.46
  -1  20   0    4.02    3.00
   1  20   0    3.86    3.68
  -1  20   0    0.94    3.85
  -1 -20   0   -0.57    2.54
   1 -20   0    1.10    2.20
   2  20   0   19.42    5.57
   2  20   0    7.45    4.76
  -2 -20   0    9.23    3.18
  -2  20   0    2.63    4.13
   3  20   0    9.87    5.56
  -3  20   0   11.75    3.20
   3 -20   0   14.36    2.75
  -3 -20   0    7.80    3.47
  -3  20   0   14.55    4.61
   3  20   0    7.90    4.70
  -4 -20   0   44.43    6.43
   4  20   0   42.00    6.45
   5  20   0   36.19    7.13
  -5 -20   0   22.78    4.90
   5  20   0   25.47    5.39
   6  20   0   26.77    7.16
   6 -20   0   25.49    3.45
  -6  20   0   32.60    6.17
  -6  20   0   28.36    4.32
   6  20   0   15.43    5.54
   6 -20   0   24.54    2.06
   6 -20   0   27.59    2.98
  -7  20   0   51.16    5.66
   7 -20   0   55.85    4.49
   7  20   0   36.53    8.59
   7 -20   0   50.49    3.81
  -7  20   0   56.23    6.93
   7 -20   0   49.41    5.00
   8 -20   0   60.02    5.14
  -8  20   0   50.26    7.28
   8 -20   0   58.40    4.35
  -8  20   0   57.23    6.06
   8 -20   0   64.77    5.48
   9  20   0   22.01    6.32
   9 -20   0    7.69    1.16
   9 -20   0    8.73    2.29
   9 -20   0   12.56    2.35
   9  20   0   16.90    7.35
  -9 -20   0   10.55    4.48
  -9  20   0   12.75    4.06
  -9  20   0    8.42    3.04
  -9 -20   0   12.36    4.50
 -10 -20   0   10.19    4.65
  10 -20   0   16.00    3.22
 -10  20   0    8.63    2.89
  10  20   0    6.03    7.10
 -10 -20   0   14.85    4.98
  10 -20   0   10.22    2.33
  10 -20   0    8.93    1.53
  10  20   0   13.88    6.17
 -10  20   0   16.48    4.50
  11  20   0   25.83    6.95
 -11 -20   0    9.32    5.62
  11  20   0   20.59    7.89
  11 -20   0   13.65    2.29
 -11  20   0   20.15    4.68
  11 -20   0   12.37    2.54
 -11  20   0   19.65    3.76
 -12 -20   0   28.61    5.75
 -12  20   0   17.94    4.73
  12 -20   0   19.91    2.86
 -12  20   0   16.73    3.48
  12 -20   0   13.90    1.86
  13 -20   0   48.15    4.42
  13 -20   0   38.38    3.39
 -13  20   0   42.73    6.54
 -13  20   0   42.55    5.47
  14 -20   0    9.30    2.28
 -14  20   0    6.34    3.76
 -14  20   0    6.22    2.90
  14 -20   0    8.01    1.44
  14 -20   0    9.69    2.86
 -15  20   0   34.04    6.09
  15 -20   0   40.72    3.36
 -15  20   0   36.77    5.49
  15 -20   0   36.32    4.12
  16 -20   0    4.73    1.39
  16 -20   0    5.62    2.15
 -16  20   0    3.17    3.95
 -16  20   0    4.07    3.16
  17 -20   0   67.72    5.70
  17 -20   0   61.86    5.12
 -17  20   0   59.64    7.50
  17 -20   0   72.12    5.25
 -17  20   0   54.13    6.89
  17 -20   0   50.65    5.74
  18 -20   0   16.88    3.04
 -18  20   0   17.88    4.65
  18 -20   0   17.38    2.69
  18 -20   0   16.82    3.13
  18 -20   0   19.44    2.37
 -18  20   0   18.48    4.14
  19 -20   0    9.19    2.40
 -19  20   0    6.64    3.63
  19 -20   0    7.24    2.12
  19 -20   0    8.14    2.06
  19 -20   0    9.78    1.92
 -19  20   0    7.49    4.08
  20 -20   0    6.63    2.09
  20 -20   0    6.54    1.55
  20 -20   0    7.51    2.10
 -20  20   0   11.67    3.97
  20 -20   0    6.79    2.51
 -20  20   0    7.45    3.63
 -20  20   0    9.69    4.31
  21 -20   0    8.07    2.62
  21 -20   0    8.53    2.11
  21 -20   0    6.29    1.45
 -21  20   0   10.51    4.76
  21 -20   0   10.44    2.38
 -21  20   0    2.11    4.17
  22 -20   0   42.82    4.66
 -22  20   0   38.15    6.56
  22 -20   0   51.62    4.63
  22 -20   0   40.49    5.23
  22 -20   0   52.02    4.14
 -22  20   0   55.54    8.36
 -23  20   0   19.33    5.09
  23 -20   0   19.02    2.36
 -23  20   0   23.21    6.65
  23 -20   0   17.44    3.38
  23 -20   0   18.87    2.91
  23 -20   0   19.47    3.98
  24 -20   0   26.62    2.99
 -24  20   0   30.87    7.71
  24 -20   0   27.20    4.61
  24 -20   0   32.64    5.61
  24 -20   0   29.30    3.44
 -24  20   0   29.60    6.37
 -25  20   0   72.19   11.57
 -25  20   0   65.29    8.69
  25 -20   0   74.13    5.97
  25 -20   0   74.01    6.08
  25 -20   0   74.63    7.13
  25 -20   0   72.39    8.08
  26 -20   0    3.41    2.90
  26 -20   0    1.89    1.52
  26 -20   0   11.68    4.00
 -26  20   0    1.50    6.12
  27 -20   0   14.27    3.40
 -27  20   0   12.49    7.35
  27 -20   0   16.24    4.18
  27 -20   0   14.96    2.56
  28 -20   0    0.40    1.70
  28 -20   0    5.14    3.74
  28 -20   0    0.67    2.75
 -28  20   0    2.55    7.21
  29 -20   0   12.63    4.12
  29 -20   0   11.90    3.19
 -29  20   0    7.14    7.50
  30 -20   0    1.47    3.04
  30 -20   0   -4.86    4.03
 -30  20   0    2.04    8.42
  30 -20   0    2.92    1.96
 -31  20   0  -14.58    8.04
  31 -20   0    4.27    3.53
  31 -20   0   -2.29    4.07
 -32  20   0   13.96   10.29
  32 -20   0    5.81    4.83
  32 -20   0   11.36    3.78
   0  21   0   21.18    6.29
   0  21   0    7.79    4.17
   0 -21   0   10.42    3.38
   1  21   0    5.42    5.60
   1  21   0    8.63    4.46
  -1  21   0   16.20    5.13
  -1  21   0    5.52    3.59
   1 -21   0    7.25    2.69
  -1 -21   0    2.62    3.30
   2  21   0   22.79    5.23
  -2 -21   0   24.77    4.84
  -2  21   0    4.97    4.80
   2  21   0   26.89    6.81
   3  21   0   41.06    7.80
  -3 -21   0   24.89    5.14
   3  21   0   30.78    5.92
  -4 -21   0   17.27    4.43
   4 -21   0   11.59    2.67
   4  21   0   22.78    5.34
  -4  21   0   17.17    5.48
  -4  21   0    7.49    2.94
   4  21   0   24.10    6.86
   5  21   0   52.95    7.03
  -5  21   0   37.58    7.42
  -6  21   0   38.72    7.24
   6 -21   0   27.79    3.87
  -6  21   0   33.90    4.91
   6  21   0   21.42    8.79
   8 -21   0   26.84    3.28
  -8  21   0   18.12    3.82
   8 -21   0   17.60    3.58
  -8  21   0   17.06    5.72
   8 -21   0   23.82    1.89
   8  21   0    6.97    7.92
   9  21   0    9.07    7.98
   9 -21   0   23.87    2.05
   9 -21   0   31.64    3.57
  -9  21   0   15.48    5.18
  -9  21   0   19.95    4.01
   9 -21   0   25.68    3.55
  10 -21   0    7.76    2.38
  10  21   0   11.68    6.48
 -10  21   0    7.27    3.04
 -10 -21   0   15.46    5.29
  10 -21   0    6.36    1.21
 -10 -21   0   10.48    4.86
 -10  21   0    2.83    3.95
 -11  21   0   22.24    4.09
  11 -21   0   20.04    2.70
 -11  21   0   26.31    5.48
 -11 -21   0   18.83    5.67
  11 -21   0   19.73    3.21
  11  21   0    8.03    7.02
 -12  21   0   80.21    8.37
  12 -21   0   89.67    7.47
  12 -21   0  100.04    7.62
 -12  21   0  103.04    9.74
  12 -21   0   82.44    6.66
  13 -21   0   22.24    3.31
 -13  21   0   27.04    5.11
 -13  21   0   27.57    5.77
  13 -21   0   21.77    2.15
 -14  21   0   47.37    5.85
  14 -21   0   53.02    5.39
 -14  21   0   51.41    7.15
  14 -21   0   48.75    4.62
  14 -21   0   37.75    3.62
 -15  21   0   38.42    6.60
 -15  21   0   39.84    5.89
  15 -21   0   34.67    3.28
  15 -21   0   45.84    4.34
 -16  21   0   16.85    4.94
  16 -21   0    9.28    2.54
  16 -21   0   12.08    1.84
 -16  21   0    6.79    3.31
  17 -21   0   18.92    3.13
  17 -21   0   13.40    2.22
 -17  21   0   17.18    4.12
 -17  21   0   16.89    5.13
  17 -21   0   12.81    2.58
  18 -21   0   10.28    2.33
  18 -21   0    8.85    1.71
  18 -21   0   11.41    2.57
 -18  21   0    9.26    3.74
 -18  21   0   12.56    4.71
  18 -21   0   11.07    2.16
  19 -21   0   14.82    2.62
  19 -21   0   13.10    3.06
 -19  21   0   15.62    4.20
  19 -21   0   19.85    2.40
  19 -21   0   17.20    3.33
 -19  21   0   19.56    5.15
  20 -21   0    2.08    1.32
  20 -21   0    1.75    1.99
 -20  21   0    4.23    3.52
 -20  21   0   12.05    4.41
  20 -21   0    3.80    1.94
  20 -21   0    0.92    2.04
  21 -21   0    8.21    2.89
  21 -21   0   12.34    2.59
  21 -21   0   10.45    2.37
 -21  21   0   11.12    4.46
  21 -21   0    9.56    1.97
 -21  21   0    6.32    4.65
 -21  21   0    4.94    3.84
  22 -21   0   15.14    2.86
  22 -21   0   15.88    2.97
 -22  21   0   20.31    6.38
 -22  21   0   12.03    4.79
  22 -21   0   15.32    2.30
  22 -21   0   19.23    3.66
  23 -21   0   25.24    3.19
 -23  21   0   26.78    5.61
  23 -21   0   22.66    4.63
  23 -21   0   22.14    2.85
 -23  21   0   24.59    7.04
  23 -21   0   22.86    3.76
  24 -21   0   78.04    7.21
  24 -21   0   64.67    8.08
 -24  21   0   74.93    9.09
  24 -21   0   80.09    6.61
  24 -21   0   85.25    6.31
 -24  21   0   77.24   12.09
  25 -21   0   22.58    2.85
  25 -21   0   27.77    3.42
 -25  21   0   20.41    8.08
 -25  21   0   21.49    5.62
  25 -21   0   20.29    4.78
  25 -21   0   26.35    4.48
  26 -21   0   33.92    3.50
 -26  21   0   31.28    8.25
  26 -21   0   31.78    4.63
  26 -21   0   41.25    5.69
  27 -21   0   10.52    3.32
 -27  21   0    7.24    6.89
  27 -21   0   10.69    3.80
  27 -21   0   11.95    2.41
  28 -21   0    3.91    1.84
 -28  21   0    3.96    7.01
  28 -21   0   11.36    4.14
  28 -21   0    3.02    2.82
  28 -21   0    1.35    1.71
  29 -21   0   -0.30    4.18
  29 -21   0    4.43    1.84
 -29  21   0   -5.69    7.19
  29 -21   0    5.69    3.07
 -30  21   0    1.30    7.78
  30 -21   0    9.63    4.62
  30 -21   0    4.90    2.24
  30 -21   0    7.54    3.45
 -31  21   0    3.46    8.61
  31 -21   0   15.34    3.68
  31 -21   0   16.51    4.88
  32 -21   0   12.66    5.09
   0 -22   0   -1.75    3.18
   0  22   0    0.50    3.32
   0  22   0    2.80    6.49
  -1  22   0   11.95    4.31
  -1 -22   0   10.97    4.36
   1 -22   0   14.51    3.60
  -1  22   0   17.36    6.39
   1  22   0   15.74    4.75
   1  22   0   21.15    8.07
   2  22   0   24.39    8.38
  -2  22   0   51.40    8.12
   2 -22   0   40.37    5.00
  -2  22   0   39.74    6.21
  -4  22   0   22.13    6.01
  -4 -22   0   19.05    4.73
  -4  22   0   12.03    3.81
   4  22   0   30.90    5.67
  -5  22   0    4.97    4.95
   5  22   0   13.81    5.42
  -5 -22   0   17.43    4.65
  -5 -22   0   13.69    5.18
  -6 -22   0   31.00    6.25
  -6  22   0   41.47    5.51
   6 -22   0   40.57    4.39
  -6  22   0   47.95    7.35
   6  22   0   25.63    8.65
   7 -22   0   15.86    3.17
  -7  22   0   30.59    6.23
  -7  22   0   22.51    4.05
   7 -22   0   16.78    1.56
   7  22   0   14.11    7.64
  -8  22   0   36.08    5.39
  -8  22   0   36.93    6.96
   8 -22   0   41.57    4.37
   8 -22   0   40.49    3.04
   9 -22   0   39.73    3.79
   9  22   0   22.02    8.29
   9 -22   0   31.13    2.53
  -9  22   0   31.05    5.42
  -9  22   0   30.60    6.49
   9 -22   0   25.83    3.80
 -10  22   0   17.41    5.41
  10 -22   0   14.48    1.66
 -10  22   0   13.85    3.66
  11 -22   0   39.88    3.92
 -11  22   0   52.53    7.73
  11 -22   0   41.14    4.55
 -11  22   0   38.92    5.63
 -12  22   0   20.14    4.38
 -12  22   0   21.23    5.26
  12 -22   0   18.48    2.99
  12 -22   0   14.91    1.89
  13 -22   0   43.12    3.50
 -13  22   0   48.85    7.37
 -13  22   0   42.99    6.07
  13 -22   0   43.87    4.52
  14 -22   0  106.53    8.50
 -14  22   0  109.08   10.75
  14 -22   0  109.19    8.45
 -14  22   0   99.56    9.53
  14 -22   0   95.99    7.59
  15 -22   0   15.38    1.98
 -15  22   0   22.60    5.27
  15 -22   0   23.82    3.17
 -15  22   0   19.88    4.70
  16 -22   0   28.93    2.87
  16 -22   0   35.78    3.86
 -16  22   0   36.35    6.53
 -16  22   0   28.74    5.31
  17 -22   0    5.20    1.35
  17 -22   0    2.38    2.18
 -17  22   0    7.52    4.79
 -17  22   0   10.36    3.85
  17 -22   0    4.56    2.47
  18 -22   0    7.53    1.88
  18 -22   0    7.85    2.40
 -18  22   0    9.20    5.06
  18 -22   0    6.19    2.48
 -18  22   0    6.42    4.25
  19 -22   0    2.02    1.67
 -19  22   0    2.12    3.94
  19 -22   0    2.56    1.52
  19 -22   0    2.78    2.05
 -19  22   0    2.62    4.49
  19 -22   0   -1.13    2.18
 -20  22   0    7.40    4.31
  20 -22   0   16.30    3.13
  20 -22   0   13.29    2.77
 -20  22   0   10.72    4.78
  20 -22   0   15.65    2.55
 -21  22   0   16.05    5.39
 -21  22   0   16.31    4.45
  21 -22   0    7.78    2.69
  21 -22   0    6.82    2.27
  21 -22   0    7.44    1.84
  21 -22   0    6.73    2.44
 -22  22   0   -6.75    4.15
  22 -22   0    1.92    2.97
 -22  22   0    5.54    4.29
  22 -22   0    1.99    2.17
  22 -22   0   -0.33    2.16
  22 -22   0    2.21    1.58
  23 -22   0   43.92    4.31
 -23  22   0   41.21    7.82
 -23  22   0   50.04    9.10
  23 -22   0   43.63    6.26
  23 -22   0   45.43    4.97
  23 -22   0   57.06    5.03
  24 -22   0   23.76    3.47
  24 -22   0   13.64    4.44
 -24  22   0   12.04    7.71
  24 -22   0   17.02    2.69
  24 -22   0   16.02    3.61
 -24  22   0   19.14    5.90
  25 -22   0   29.06    3.16
  25 -22   0   25.80    3.66
  25 -22   0   26.35    5.32
  25 -22   0   25.46    4.59
 -25  22   0   31.27    6.42
 -25  22   0   27.27    7.98
  26 -22   0   57.63    6.55
  26 -22   0   55.47    4.76
 -26  22   0   47.50    8.75
  26 -22   0   50.40    5.72
 -26  22   0   52.60   10.61
  26 -22   0   58.63    5.17
  27 -22   0    8.23    3.85
  27 -22   0    9.46    2.90
  27 -22   0    6.61    2.19
 -27  22   0    4.31    7.40
  27 -22   0    4.94    1.83
  28 -22   0    5.01    3.91
  28 -22   0    6.93    3.07
 -28  22   0  -10.87    6.93
  29 -22   0    3.06    3.12
  29 -22   0    1.71    1.97
 -29  22   0   -5.58    7.65
  29 -22   0    0.90    4.20
  30 -22   0    4.98    4.47
 -30  22   0   -3.43    8.05
  31 -22   0   28.94    4.99
 -31  22   0   21.20    9.01
  31 -22   0   33.64    6.36
   0  23   0    5.37    3.77
   0 -23   0   11.44    4.30
   0  23   0   15.34    7.48
   1 -23   0   30.14    5.79
  -1  23   0   38.83    5.72
   1  23   0   18.84    7.41
  -2  23   0   23.99    7.92
  -2  23   0   27.97    5.01
   2  23   0   19.33    7.13
   2 -23   0   20.64    4.17
   2  23   0   10.83    4.64
  -3  23   0   14.47    4.40
  -3  23   0   16.67    6.93
   3  23   0   23.77    7.77
   3 -23   0   18.17    3.94
  -3 -23   0    7.79    4.15
   3  23   0   10.49    4.60
   4  23   0   37.79    6.81
  -4 -23   0   38.58    6.35
  -4  23   0   37.99    8.65
  -4 -23   0   44.83    6.68
  -4  23   0   32.73    6.34
   4 -23   0   35.86    4.99
   4  23   0   59.32    9.87
   5  23   0   -4.30    4.78
  -5  23   0    3.61    5.42
   5  23   0    2.50    7.35
  -5 -23   0    1.78    4.37
   5 -23   0    0.00    2.30
  -5 -23   0   -4.21    4.25
  -5  23   0   -1.41    3.25
  -6  23   0   14.93    3.91
   6  23   0   -0.15    5.61
   6  23   0   10.97    7.84
  -6 -23   0    8.00    4.60
  -6 -23   0    8.39    4.93
   6 -23   0   12.38    2.96
  -6  23   0   13.84    6.08
   7  23   0    8.95    8.34
   7 -23   0   14.75    3.04
  -7 -23   0   11.29    5.37
  -7 -23   0    9.51    4.93
  -7  23   0   20.35    6.20
  -7  23   0   16.29    4.00
  -8 -23   0   17.78    5.65
   8 -23   0   24.96    2.04
   8  23   0   18.19    8.69
  -8  23   0   23.90    4.72
   8 -23   0   24.11    3.79
  -8  23   0   39.40    7.50
   9 -23   0    3.44    2.31
   9 -23   0    9.34    1.19
  -9  23   0    2.72    3.64
  -9  23   0    4.32    5.03
  10 -23   0   20.31    3.66
 -10  23   0   26.18    6.74
 -10  23   0   24.31    4.82
  10 -23   0   26.95    2.31
  10 -23   0   33.61    3.52
  11 -23   0    7.43    1.91
 -11  23   0    9.23    5.67
 -11  23   0   10.72    3.63
  11 -23   0    3.60    2.31
  12 -23   0   12.64    2.87
 -12  23   0   16.16    4.09
  12 -23   0   11.64    1.73
 -12  23   0   12.40    5.66
 -13  23   0   89.19    8.80
  13 -23   0   76.21    6.54
  13 -23   0   83.13    7.54
 -13  23   0  106.35   10.61
  13 -23   0  101.04    7.28
 -14  23   0   33.21    6.77
  14 -23   0   23.87    2.14
  14 -23   0   16.68    3.42
 -14  23   0   18.32    4.52
 -15  23   0   28.94    5.78
  15 -23   0   26.19    2.66
  15 -23   0   35.32    4.06
 -15  23   0   34.43    7.33
 -16  23   0   48.93    6.81
  16 -23   0   44.90    4.86
  16 -23   0   44.26    3.79
 -16  23   0   42.04    7.88
 -17  23   0    4.43    4.28
  17 -23   0    7.21    2.31
  17 -23   0    8.55    1.78
 -17  23   0   -1.65    4.76
  17 -23   0    5.69    2.75
 -18  23   0    4.04    4.99
 -18  23   0   -2.45    3.98
  18 -23   0    4.23    2.60
  18 -23   0   -1.14    2.21
  18 -23   0    2.69    1.54
 -19  23   0   10.69    4.57
 -19  23   0   12.81    5.51
  19 -23   0   13.38    2.91
  19 -23   0   11.69    2.28
  19 -23   0   10.55    2.94
  19 -23   0   10.14    2.05
  20 -23   0    8.73    2.08
  20 -23   0    9.64    2.94
 -20  23   0    7.37    4.84
  20 -23   0   14.43    2.43
 -20  23   0    7.99    5.17
  20 -23   0   10.07    2.79
  21 -23   0   22.60    3.78
  21 -23   0   21.55    2.94
 -21  23   0   25.92    5.21
  21 -23   0   29.49    4.51
 -21  23   0   31.81    6.57
  21 -23   0   27.25    3.25
  22 -23   0    9.59    3.54
 -22  23   0   14.24    6.02
  22 -23   0   12.00    2.43
 -22  23   0   10.23    4.82
  22 -23   0   13.15    3.02
  22 -23   0   14.25    2.69
  23 -23   0   10.58    2.10
  23 -23   0   13.07    3.11
 -23  23   0   12.10    5.56
  23 -23   0   14.82    4.06
  23 -23   0   16.08    3.30
  24 -23   0   10.65    2.99
 -24  23   0   14.46    7.43
  24 -23   0    9.80    3.43
  24 -23   0    6.58    3.53
 -24  23   0   11.23    6.07
  24 -23   0    5.89    1.71
 -25  23   0   37.70    8.23
 -25  23   0   29.71    8.52
  25 -23   0   30.43    4.72
  25 -23   0   38.18    4.42
  25 -23   0   36.17    3.61
  25 -23   0   22.87    4.88
  26 -23   0   11.23    3.30
  26 -23   0    6.88    2.00
 -26  23   0    9.77    7.41
  26 -23   0   11.18    4.19
 -26  23   0   14.57    6.24
  27 -23   0   18.26    4.62
  27 -23   0   16.95    2.88
 -27  23   0   12.58    7.60
  27 -23   0   21.74    3.36
 -27  23   0   19.07    6.98
  27 -23   0   20.41    4.04
  28 -23   0   -1.23    3.82
  28 -23   0    2.33    2.94
  28 -23   0    2.26    1.96
  28 -23   0    7.41    2.37
 -28  23   0    7.47    7.65
  29 -23   0    5.32    2.05
  29 -23   0    5.76    3.20
 -29  23   0    2.77    8.21
  29 -23   0    5.58    3.98
  30 -23   0   35.38    5.97
  30 -23   0   24.27    4.67
 -30  23   0   16.73    9.48
 -31  23   0    7.58    8.92
  31 -23   0   10.13    4.92
  31 -23   0   14.06    3.76
   0  24   0    3.88    6.93
   0  24   0    2.75    3.69
   0 -24   0    1.01    3.55
   1 -24   0    9.23    3.90
  -1  24   0    8.46    4.20
  -1 -24   0    1.18    3.84
  -1  24   0   21.09    6.70
   1  24   0   14.58    7.20
  -2  24   0   14.61    4.48
  -2 -24   0   13.82    4.48
   2 -24   0   13.54    4.27
   2  24   0   21.24    4.79
   2  24   0   15.46    7.65
  -2  24   0   25.86    7.02
   3  24   0   22.22    7.49
   4  24   0   10.26    7.17
  -4 -24   0    4.61    4.45
  -4 -24   0    3.15    4.74
   4  24   0    9.08    5.18
   5  24   0    5.11    7.90
   5  24   0    5.16    4.61
  -5 -24   0   -2.02    4.57
  -5 -24   0    2.13    4.43
  -5  24   0   14.26    6.25
  -5  24   0   15.74    4.75
   6  24   0    3.57    8.40
   6 -24   0   21.27    4.01
  -6  24   0   16.48    7.51
  -6 -24   0   17.73    5.18
  -6  24   0   17.55    4.86
  -7  24   0    1.05    4.21
   7 -24   0    5.55    2.77
  -7 -24   0    8.97    4.82
  -7  24   0    6.51    6.39
   7  24   0    1.88    5.80
  -8  24   0    7.71    6.69
  -8  24   0    3.98    3.72
   8 -24   0    6.11    2.62
   9 -24   0   27.86    2.11
  -9  24   0   23.87    5.00
   9 -24   0   19.38    3.84
  -9  24   0   21.94    7.64
 -10  24   0    3.26    3.61
 -10  24   0    8.64    5.87
  10 -24   0    3.98    2.54
 -11  24   0   -3.77    5.87
 -11  24   0    9.33    3.92
  11 -24   0    5.33    1.28
  11 -24   0    4.36    2.53
 -12  24   0   24.69    6.93
  12 -24   0   18.18    2.07
  12 -24   0   19.63    3.40
 -12  24   0   13.11    4.72
  13 -24   0   13.96    1.73
 -13  24   0   14.87    4.31
  13 -24   0   14.37    3.06
 -13  24   0   23.14    6.87
 -14  24   0   25.95    7.04
  14 -24   0   20.36    3.54
  14 -24   0   17.57    2.03
 -14  24   0   25.95    5.22
  15 -24   0   68.86    5.44
 -15  24   0   83.15    8.34
 -15  24   0   73.26   10.42
  15 -24   0   67.42    6.42
  16 -24   0   15.67    1.99
 -16  24   0   15.90    4.75
  16 -24   0   17.94    3.41
 -16  24   0   22.63    7.31
  17 -24   0    2.15    1.54
 -17  24   0    7.50    6.24
  17 -24   0    4.84    2.88
 -17  24   0    9.27    4.29
  17 -24   0    0.66    2.46
  18 -24   0    7.61    2.78
 -18  24   0    3.71    4.32
  18 -24   0    1.86    2.68
 -18  24   0    3.31    5.51
  19 -24   0   12.96    3.37
  19 -24   0   15.67    3.47
 -19  24   0   21.26    5.14
 -19  24   0    6.39    5.85
  19 -24   0   12.93    2.65
  19 -24   0   14.58    2.47
 -20  24   0   55.43    9.33
  20 -24   0   49.89    4.77
  20 -24   0   54.51    4.58
  20 -24   0   45.62    5.66
 -20  24   0   49.68    8.52
  20 -24   0   52.17    5.72
 -21  24   0   39.60    7.81
 -21  24   0   36.53    7.56
  21 -24   0   28.47    4.59
  21 -24   0   34.68    3.71
  21 -24   0   30.72    4.74
  21 -24   0   30.60    3.68
 -22  24   0   13.72    5.21
 -22  24   0    9.41    6.40
  22 -24   0   13.45    2.75
  22 -24   0   14.05    2.87
  22 -24   0   11.06    3.34
  22 -24   0   10.31    4.00
  23 -24   0   10.21    2.60
  23 -24   0   11.37    2.11
  23 -24   0    9.48    3.26
 -23  24   0    6.63    6.14
 -23  24   0   14.72    5.62
  23 -24   0   13.67    3.91
  24 -24   0    1.34    3.10
  24 -24   0    7.78    3.51
  24 -24   0    8.00    3.01
  24 -24   0    3.79    1.92
 -24  24   0    5.52    6.01
 -25  24   0   -0.70    6.13
  25 -24   0    2.90    2.92
  25 -24   0    1.21    2.98
  25 -24   0    0.00    1.78
  25 -24   0    1.25    3.18
  26 -24   0   13.95    2.75
 -26  24   0    5.89    6.54
  26 -24   0   12.46    4.00
 -26  24   0    7.70    7.43
  26 -24   0   11.10    3.32
  26 -24   0   14.80    3.11
 -27  24   0    7.03    8.06
  27 -24   0   14.39    3.36
  27 -24   0    7.40    2.05
  27 -24   0    8.79    3.96
 -27  24   0   15.21    6.98
  28 -24   0    3.77    2.62
  28 -24   0    0.29    3.73
  28 -24   0    2.59    2.85
 -28  24   0    3.48    8.13
  29 -24   0    6.39    3.24
  29 -24   0    9.78    4.34
  29 -24   0    3.61    2.15
 -29  24   0    4.41    8.46
  29 -24   0    7.33    2.55
  30 -24   0    9.03    3.62
  30 -24   0    6.97    4.75
 -30  24   0   13.10    9.25
  31 -24   0   13.50    4.94
   0 -25   0   -2.42    3.72
   0  25   0   -2.17    3.71
   0  25   0    5.82    7.31
  -1  25   0    0.52    3.91
  -1 -25   0    8.81    4.24
   1  25   0    2.08    3.72
   1  25   0   21.97    7.92
  -1  25   0   13.91    7.37
   2  25   0    4.15    7.46
  -2 -25   0    4.61    4.50
  -2  25   0   26.26    5.16
   2 -25   0   26.39    5.17
  -3 -25   0    8.25    4.57
   3  25   0    2.02    7.70
   3  25   0   -2.10    3.92
  -3 -25   0    6.42    4.86
   4  25   0    7.79    8.76
  -4  25   0   17.67    4.35
   4 -25   0   29.52    5.46
  -4  25   0   25.08    7.41
   5  25   0    9.42    8.73
  -6  25   0   24.61    5.58
   6 -25   0   34.01    5.36
  -6  25   0   35.79    7.66
   7 -25   0    3.09    2.95
  -7  25   0    5.81    4.72
  -7  25   0   15.25    6.36
  -8  25   0    8.94    5.93
   8 -25   0    5.16    2.97
  -8  25   0    7.21    4.89
  -9  25   0   10.79    5.85
   9 -25   0    5.40    2.94
  -9  25   0    3.69    4.89
  10 -25   0   31.53    2.79
 -10  25   0   30.78    7.48
  10 -25   0   28.73    4.56
 -10  25   0   27.84    5.73
  11 -25   0   13.74    1.71
 -11  25   0   13.01    4.58
 -11  25   0   14.04    6.10
  11 -25   0    8.95    3.01
  12 -25   0   11.48    3.04
  12 -25   0   10.88    2.22
 -12  25   0    7.17    4.62
 -12  25   0    4.94    5.98
 -13  25   0    3.39    4.20
  13 -25   0    2.22    1.14
  13 -25   0   -0.92    2.56
 -13  25   0    9.28    5.85
  14 -25   0   23.56    2.27
 -14  25   0   26.39    5.34
 -14  25   0   26.35    7.22
  14 -25   0   22.08    4.12
  15 -25   0    8.61    1.67
 -15  25   0    9.84    4.29
 -15  25   0   13.98    7.04
  16 -25   0   12.41    3.16
 -16  25   0   17.51    6.93
 -16  25   0   13.65    4.83
  16 -25   0   14.55    1.91
  17 -25   0   16.73    2.26
 -17  25   0   17.34    4.74
  17 -25   0   18.76    4.13
  17 -25   0   17.97    3.56
 -17  25   0   14.80    7.00
  18 -25   0   10.51    3.18
  18 -25   0   16.56    3.86
 -18  25   0   12.39    4.93
 -18  25   0    9.60    7.50
  18 -25   0   11.46    2.15
 -19  25   0   41.33    7.64
  19 -25   0   33.26    5.09
 -19  25   0   49.29   10.01
  19 -25   0   42.03    3.79
  19 -25   0   39.09    5.25
 -20  25   0   31.53    6.20
 -20  25   0   26.89    8.79
  20 -25   0   24.63    4.69
  20 -25   0   25.91    4.93
  20 -25   0   26.69    3.64
  20 -25   0   30.70    3.22
  21 -25   0   20.60    4.74
 -21  25   0   23.75    7.93
 -21  25   0   24.14    6.06
  21 -25   0   21.90    4.64
  21 -25   0   26.91    3.25
  21 -25   0   25.88    3.40
  22 -25   0   52.91    6.51
 -22  25   0   48.07    9.31
 -22  25   0   62.78   11.68
  22 -25   0   58.35    5.19
  22 -25   0   54.11    5.11
  22 -25   0   51.20    6.16
  23 -25   0   22.42    3.48
 -23  25   0   14.63    8.30
  23 -25   0   15.70    3.10
  23 -25   0   17.84    4.05
 -23  25   0   14.91    6.10
  23 -25   0   20.59    4.35
  24 -25   0    2.82    3.44
  24 -25   0    1.43    3.14
 -24  25   0   -3.86    7.23
  24 -25   0    5.28    3.43
  24 -25   0    0.24    1.84
 -24  25   0    2.69    6.13
  25 -25   0    4.05    1.99
  25 -25   0    2.30    3.29
  25 -25   0    1.96    2.81
 -25  25   0    5.70    7.82
  25 -25   0    1.89    3.13
  26 -25   0    4.40    3.49
  26 -25   0    0.87    2.82
  26 -25   0    0.63    2.11
  26 -25   0    8.56    3.26
 -26  25   0    4.49    8.41
 -27  25   0   -6.37    8.21
  27 -25   0   -0.91    3.61
  27 -25   0    3.78    2.17
  27 -25   0    6.68    3.08
  27 -25   0    5.21    3.12
 -28  25   0    3.64    8.18
  28 -25   0    8.42    3.28
  28 -25   0    8.99    3.27
  28 -25   0    5.17    2.27
  28 -25   0    4.67    3.90
 -29  25   0   11.37    8.98
  29 -25   0    7.61    3.36
  29 -25   0    9.11    3.25
  29 -25   0   -1.72    4.35
  30 -25   0    8.63    3.60
 -30  25   0   16.38    9.69
  30 -25   0    8.49    4.99
   0 -26   0    6.23    4.32
   0 -26   0    7.30    4.59
   0  26   0   16.92    7.83
   0  26   0   10.14    4.78
  -1  26   0   -2.31    3.85
   1  26   0    8.83    7.43
   1 -26   0   -0.02    3.91
  -1 -26   0   -0.92    4.37
  -1  26   0    8.32    7.46
   1  26   0   -1.60    4.16
  -1 -26   0    0.09    4.23
   2  26   0   10.98    8.09
   2 -26   0   11.62    4.02
  -2 -26   0    6.03    4.73
   2  26   0    4.90    3.88
  -2 -26   0    8.19    4.21
  -2  26   0    8.25    4.03
  -3 -26   0    9.10    4.56
   3 -26   0    8.74    3.78
   3  26   0    9.40    8.39
  -3 -26   0    0.38    4.79
  -3  26   0    2.31    3.80
  -3  26   0   17.23    7.05
  -4  26   0   62.13    8.82
   4 -26   0   45.13    6.43
  -4  26   0   49.90    7.20
   5 -26   0   36.95    6.10
  -5  26   0   38.64    8.75
  -5  26   0   47.08    6.68
  -6  26   0    1.11    4.28
   6 -26   0    3.00    3.75
  -6  26   0    2.46    6.22
   7 -26   0   13.75    3.99
  -7  26   0    9.97    6.34
  -7  26   0    4.51    4.53
  -8  26   0   21.51    6.59
   8 -26   0   19.85    4.70
  -8  26   0   19.91    5.20
  -9  26   0   28.40    6.09
  -9  26   0   36.52    7.99
   9 -26   0   31.09    5.33
 -10  26   0   19.63    6.38
 -10  26   0   13.72    5.54
  10 -26   0    9.47    3.36
 -11  26   0   15.62    6.10
  11 -26   0   17.80    3.73
 -11  26   0   21.80    6.86
 -12  26   0   38.82    7.88
 -12  26   0   40.79    8.37
  12 -26   0   35.64    5.06
  13 -26   0   -2.99    2.60
  13 -26   0    3.06    1.22
 -13  26   0    4.67    6.01
 -13  26   0    0.49    5.03
 -14  26   0   13.30    5.06
  14 -26   0    8.25    1.70
 -14  26   0   13.49    5.66
  14 -26   0   14.02    3.40
  15 -26   0    4.85    2.96
 -15  26   0    2.37    5.70
 -15  26   0    6.60    4.87
  16 -26   0    6.42    3.11
  16 -26   0    4.79    3.26
 -16  26   0    7.06    4.90
  16 -26   0    5.88    1.47
 -16  26   0    9.43    6.24
  17 -26   0    5.95    3.13
  17 -26   0    5.46    1.46
  17 -26   0    7.46    3.22
 -17  26   0   11.43    5.55
 -17  26   0    6.89    6.25
  18 -26   0    5.34    3.27
 -18  26   0    7.91    6.05
  18 -26   0    3.43    3.00
  18 -26   0    6.28    1.57
 -18  26   0    7.66    4.90
  19 -26   0    5.57    3.70
  19 -26   0    5.98    1.78
 -19  26   0    8.84    5.29
 -19  26   0   10.10    6.39
  19 -26   0    2.53    3.20
  20 -26   0   22.32    3.38
 -20  26   0   16.72    7.14
  20 -26   0   18.40    3.90
  20 -26   0   19.84    2.89
  20 -26   0   16.73    4.34
 -20  26   0   19.90    6.25
  21 -26   0   78.32    6.03
 -21  26   0   64.94   10.12
 -21  26   0   84.50   10.59
  21 -26   0   70.24    6.33
  21 -26   0   58.04    7.16
  21 -26   0   70.98    6.89
  22 -26   0   29.19    5.47
  22 -26   0   34.17    4.74
  22 -26   0   32.67    3.79
 -22  26   0   26.23    8.08
  22 -26   0   26.61    3.96
 -22  26   0   43.64    8.86
  23 -26   0    8.38    2.54
 -23  26   0   16.64    6.52
 -23  26   0   10.77    6.68
  23 -26   0   10.79    3.75
  23 -26   0    4.40    3.61
  23 -26   0    8.98    2.23
 -24  26   0   12.18    7.14
  24 -26   0   17.26    3.79
  24 -26   0   17.24    4.05
  24 -26   0   15.27    3.16
 -24  26   0   13.00    6.68
  24 -26   0   19.28    4.23
  25 -26   0    3.17    3.40
  25 -26   0    9.09    3.15
  25 -26   0    4.18    3.09
 -25  26   0    8.18    6.72
  25 -26   0    0.00    2.13
 -26  26   0   10.60    7.24
  26 -26   0    8.22    2.28
  26 -26   0   12.91    3.54
  26 -26   0   10.46    3.49
  26 -26   0    9.04    3.13
 -27  26   0    7.35    7.59
  27 -26   0   10.58    2.51
  27 -26   0    6.60    3.15
  27 -26   0   10.10    3.26
  27 -26   0   13.49    4.17
  28 -26   0    5.12    3.88
 -28  26   0    7.36    7.59
  28 -26   0    7.24    2.47
  28 -26   0   10.42    3.20
  29 -26   0   17.20    4.70
  29 -26   0   13.06    3.61
  29 -26   0   20.26    4.12
   0 -27   0   15.74    4.79
   0  27   0    8.31    8.12
   0  27   0    3.95    4.28
   0 -27   0    6.32    4.68
  -1  27   0   20.48    8.00
   1  27   0   16.05    5.12
   1  27   0   33.18    8.74
  -1 -27   0   15.37    5.12
   1 -27   0    6.59    4.54
   2  27   0   -5.31    4.34
  -2  27   0   17.42    7.69
  -2 -27   0    4.12    5.22
  -2  27   0    0.43    4.08
   2  27   0    1.22    8.70
  -2 -27   0   10.50    5.03
   2 -27   0    2.77    4.43
   2 -27   0    2.27    4.11
   3 -27   0    4.08    3.80
  -3  27   0    6.04    4.43
  -3  27   0   10.33    7.50
  -4  27   0   24.30    7.25
  -4  27   0   14.48    4.67
   4 -27   0   14.39    4.47
  -5  27   0    7.26    4.18
   5 -27   0    3.60    3.89
  -5  27   0   19.23    7.31
   6 -27   0   13.96    4.37
  -6  27   0   17.34    7.00
  -6  27   0    9.22    4.85
   7 -27   0    6.09    3.71
  -7  27   0    4.05    6.91
  -7  27   0    6.99    4.73
  -8  27   0   12.89    6.54
   8 -27   0    8.90    3.74
  -8  27   0   14.98    5.27
  -9  27   0   -1.29    6.54
  -9  27   0    3.37    4.88
   9 -27   0    2.84    3.55
 -10  27   0   20.03    5.65
 -10  27   0   24.68    6.64
  10 -27   0   18.20    4.56
 -11  27   0   64.39    8.79
 -11  27   0   66.07    9.28
  11 -27   0   52.09    6.87
 -12  27   0   12.15    6.45
  12 -27   0   11.80    4.19
 -12  27   0   19.35    5.90
  13 -27   0    3.53    3.59
 -13  27   0   13.42    6.28
 -13  27   0    4.97    5.74
 -14  27   0   10.85    6.45
 -14  27   0    5.06    5.87
  14 -27   0    1.87    3.77
  15 -27   0    2.40    3.17
 -15  27   0   14.02    6.48
  15 -27   0    3.19    1.38
  15 -27   0    2.23    3.80
 -15  27   0    2.91    5.77
 -16  27   0   20.74    6.85
  16 -27   0   19.52    4.32
  16 -27   0   21.75    2.29
  16 -27   0   12.88    4.30
 -16  27   0   26.49    6.99
 -17  27   0   11.83    6.80
  17 -27   0    9.61    3.46
  17 -27   0    8.91    1.67
  17 -27   0    3.42    3.59
 -17  27   0   11.82    5.95
  18 -27   0    2.92    3.08
  18 -27   0    7.91    1.69
 -18  27   0    8.06    6.48
  18 -27   0    1.48    3.17
 -18  27   0    6.88    5.90
  19 -27   0    5.28    1.72
  19 -27   0    3.53    2.93
 -19  27   0    9.39    7.47
  19 -27   0    4.32    3.29
 -19  27   0   -0.75    5.69
  20 -27   0   21.04    4.45
 -20  27   0   18.07    7.28
 -20  27   0   19.11    6.70
  20 -27   0   25.08    3.00
  21 -27   0   13.45    2.67
  21 -27   0    9.94    2.72
 -21  27   0   22.44    6.84
  21 -27   0   10.67    3.39
 -21  27   0   16.72    7.00
  21 -27   0   11.72    3.80
 -22  27   0   10.65    6.99
 -22  27   0   23.91    7.18
  22 -27   0   25.05    3.20
  22 -27   0   23.82    3.92
  22 -27   0   19.05    4.19
 -23  27   0   54.64   10.85
  23 -27   0   42.90    4.97
  23 -27   0   42.79    5.33
  23 -27   0   34.61    5.56
  23 -27   0   46.39    4.60
 -23  27   0   34.51    8.32
 -24  27   0    9.17    7.05
 -24  27   0   17.53    7.60
  24 -27   0   16.69    3.50
  24 -27   0   14.86    3.50
  24 -27   0    9.14    2.81
  24 -27   0   13.70    4.06
 -25  27   0    7.76    7.74
  25 -27   0    1.94    2.40
 -25  27   0    1.05    7.10
  25 -27   0    4.49    2.81
  25 -27   0   -0.02    2.90
  25 -27   0    3.17    3.57
  26 -27   0    0.81    3.49
  26 -27   0    3.63    3.03
  26 -27   0    3.29    2.51
 -26  27   0   -1.07    6.65
  26 -27   0    2.77    3.10
  27 -27   0   11.70    4.29
  27 -27   0   13.62    3.29
  27 -27   0   14.42    3.49
 -27  27   0    6.40    7.53
  28 -27   0   34.26    6.17
  28 -27   0   38.72    4.86
 -28  27   0   24.20    8.65
  28 -27   0   39.23    5.48
  28 -27   0   46.88    5.31
  29 -27   0    6.66    3.54
  29 -27   0    7.20    4.23
   0 -28   0    5.85    4.94
   0 -28   0   10.91    4.76
   0  28   0   18.26    8.63
   0  28   0    0.48    4.65
  -1  28   0   25.93    5.44
   1 -28   0   31.35    6.25
   1 -28   0   18.65    5.66
   2 -28   0    8.66    4.89
  -2  28   0    4.14    4.45
  -2  28   0    6.68    7.85
   2 -28   0    2.28    4.48
   3 -28   0    1.90    4.23
  -3  28   0   10.54    7.82
   3 -28   0    2.32    4.03
  -3  28   0   11.04    4.91
  -4  28   0   -3.70    7.26
  -4  28   0    0.85    4.40
   4 -28   0   -4.39    3.88
   4 -28   0   -1.34    3.76
  -5  28   0    6.66    4.86
   5 -28   0    1.45    4.06
  -5  28   0   10.28    7.49
  -6  28   0   13.87    7.41
  -6  28   0    3.49    4.96
   6 -28   0    3.05    4.08
  -7  28   0   -8.70    6.93
   7 -28   0   -0.54    3.71
  -7  28   0    8.08    5.15
   8 -28   0    0.76    3.65
  -8  28   0   -2.70    6.86
  -8  28   0    3.14    5.13
  -9  28   0    7.28    5.32
  -9  28   0    5.07    6.65
   9 -28   0    9.94    3.81
 -10  28   0   48.45    8.64
 -10  28   0   55.78    9.07
  10 -28   0   36.52    5.87
 -11  28   0   17.72    6.86
  11 -28   0    5.50    3.93
 -11  28   0   13.17    5.34
  12 -28   0   13.34    4.18
 -12  28   0   10.92    6.97
 -12  28   0   25.01    6.13
  13 -28   0   26.57    5.38
 -13  28   0   39.35    7.14
 -13  28   0   34.95    7.79
 -14  28   0   16.67    6.54
  14 -28   0   11.28    3.81
 -14  28   0   12.19    5.88
  14 -28   0   15.47    4.03
  15 -28   0   10.57    3.83
 -15  28   0   12.87    6.32
 -15  28   0   12.84    6.50
  15 -28   0   19.37    4.22
  16 -28   0    5.51    3.52
 -16  28   0    7.76    6.22
  16 -28   0    6.92    3.70
 -16  28   0   20.41    6.63
 -17  28   0   15.09    6.57
 -17  28   0    9.62    6.21
  17 -28   0    9.65    3.61
  17 -28   0    9.12    3.44
  18 -28   0   27.18    2.94
 -18  28   0   43.43    8.91
 -18  28   0   31.32    8.24
  18 -28   0   24.13    4.57
  18 -28   0   30.73    5.21
  19 -28   0    2.56    1.78
 -19  28   0    7.48    6.85
  19 -28   0    6.14    3.21
 -19  28   0    5.16    6.68
  19 -28   0    7.04    3.46
  20 -28   0   14.34    2.57
 -20  28   0    8.53    7.72
  20 -28   0   14.95    3.71
 -20  28   0   22.25    7.45
  21 -28   0    3.67    2.95
  21 -28   0   -0.31    3.53
 -21  28   0    4.45    8.05
  21 -28   0    2.85    2.95
  21 -28   0    5.58    2.08
 -21  28   0    6.46    7.46
  22 -28   0   19.29    3.16
  22 -28   0   18.82    4.33
 -22  28   0   27.91    7.89
  22 -28   0   19.49    4.38
 -22  28   0   19.42    9.04
  22 -28   0   30.35    4.83
 -23  28   0    6.04    8.26
  23 -28   0    9.67    2.59
 -23  28   0    1.81    6.96
  23 -28   0    0.68    2.97
  23 -28   0    3.10    3.70
  23 -28   0    4.11    3.19
  24 -28   0   10.10    3.26
  24 -28   0    4.45    2.81
  24 -28   0    4.71    2.92
 -24  28   0    0.51    6.97
  24 -28   0    5.32    3.56
 -24  28   0   -2.15    8.14
  25 -28   0   11.33    4.03
  25 -28   0    9.14    3.14
  25 -28   0    7.01    3.26
 -25  28   0   10.81    8.41
  25 -28   0    5.18    2.84
 -25  28   0    5.61    7.01
  26 -28   0    4.12    3.84
  26 -28   0   12.12    3.61
 -26  28   0   12.26    7.81
  26 -28   0   11.41    3.09
  27 -28   0   34.72    4.39
  27 -28   0   28.62    4.32
  27 -28   0   20.87    4.91
 -27  28   0   24.38    8.93
  27 -28   0   38.69    5.02
 -28  28   0    6.08    8.15
  28 -28   0   22.97    4.56
  28 -28   0   16.51    3.64
  -2  29   0   15.28    8.89
   2 -29   0    8.15    5.18
  -2  29   0    5.39    5.23
   2 -29   0    4.83    4.52
  -3  29   0   15.54    5.36
   3 -29   0   11.92    4.80
   3 -29   0   13.61    4.98
  -3  29   0   25.21    8.46
   4 -29   0    3.52    4.23
   4 -29   0    3.96    4.57
  -4  29   0    8.17    5.14
  -4  29   0    9.61    8.29
   5 -29   0    6.76    4.13
  -5  29   0    5.00    4.92
  -5  29   0   19.85    8.23
   5 -29   0    3.98    4.18
   6 -29   0    9.89    4.57
  -6  29   0    2.23    4.90
  -6  29   0   18.02    7.38
   6 -29   0    6.54    4.24
  -7  29   0    1.58    4.94
  -7  29   0   11.92    7.31
   7 -29   0    1.05    3.79
   7 -29   0    1.69    3.92
  -8  29   0    7.47    5.38
   8 -29   0   -0.44    3.87
  -8  29   0    6.39    7.39
   8 -29   0    6.47    3.80
  -9  29   0   12.89    7.40
  -9  29   0   18.44    5.92
 -10  29   0    3.41    5.41
  10 -29   0    6.05    4.03
  10 -29   0    9.89    4.07
 -10  29   0   12.52    7.33
 -11  29   0   10.79    6.89
  11 -29   0   19.80    4.62
  11 -29   0   10.31    3.90
  12 -29   0   42.21    5.92
  12 -29   0   46.61    6.16
 -12  29   0   52.74    8.48
 -12  29   0   40.50    8.73
 -13  29   0   13.73    6.38
 -13  29   0   19.26    7.35
  13 -29   0   17.79    4.29
  13 -29   0   13.43    3.96
 -14  29   0   -6.00    6.54
 -14  29   0    6.73    5.47
  14 -29   0   -1.12    3.31
  14 -29   0   -1.76    3.32
 -15  29   0    1.73    5.65
  15 -29   0   -4.09    3.31
 -15  29   0   -0.87    6.90
  15 -29   0   -0.34    3.30
 -16  29   0   27.13    6.92
  16 -29   0   15.54    3.78
 -16  29   0   12.87    6.30
  16 -29   0    7.66    3.79
  17 -29   0   49.02    6.47
 -17  29   0   57.69    9.74
  17 -29   0   42.96    6.02
 -17  29   0   57.63    9.48
 -18  29   0   18.53    7.04
  18 -29   0   13.89    4.13
 -18  29   0   15.86    6.77
  18 -29   0   18.33    4.12
 -19  29   0   17.91    6.75
 -19  29   0   17.95    7.58
  19 -29   0   14.81    3.85
  19 -29   0    8.93    3.73
 -20  29   0   13.09    6.95
  20 -29   0    8.79    3.38
 -20  29   0   19.68    7.32
  20 -29   0    9.13    3.65
  21 -29   0    5.03    3.45
  21 -29   0    8.52    3.28
 -21  29   0   10.30    7.08
  21 -29   0    5.74    2.03
  21 -29   0    2.70    2.64
 -21  29   0   10.42    7.35
  22 -29   0    3.54    2.33
  22 -29   0    2.50    2.99
 -22  29   0    4.08    7.19
 -22  29   0    4.01    7.13
  22 -29   0    2.76    2.72
  22 -29   0    6.83    3.70
  23 -29   0   10.38    3.96
  23 -29   0   19.36    3.27
 -23  29   0   14.08    8.66
 -23  29   0   11.26    7.45
  23 -29   0   15.15    3.18
  24 -29   0   12.40    3.05
  24 -29   0   10.58    3.53
  24 -29   0    2.90    3.83
 -24  29   0    5.53    7.66
 -24  29   0   10.49    7.45
 -25  29   0   -1.91    7.44
  25 -29   0    7.54    3.57
  25 -29   0    5.75    4.15
 -25  29   0   11.94    7.86
  25 -29   0    2.72    2.72
  25 -29   0    6.56    2.82
 -26  29   0   14.22    8.02
  26 -29   0   10.96    3.65
  26 -29   0    2.19    4.45
 -26  29   0   11.81    7.48
  27 -29   0    2.06    2.99
  27 -29   0    2.28    4.21
  27 -29   0   12.84    3.16
  27 -29   0    8.06    3.42
 -27  29   0    5.22    7.35
   5 -30   0   -3.25    3.74
  -5  30   0    8.68    8.42
  -5  30   0    1.20    5.50
   5 -30   0    1.75    4.81
   6 -30   0    4.58    4.38
  -6  30   0    4.63    5.39
   6 -30   0    2.39    4.19
  -6  30   0    9.93    8.10
  -7  30   0   23.49    6.19
   7 -30   0   23.35    5.73
  -7  30   0   34.18    9.10
   7 -30   0   25.84    5.19
   8 -30   0    4.54    4.50
  -8  30   0   12.25    7.93
  -8  30   0    5.72    5.58
   8 -30   0    3.45    3.95
   9 -30   0    4.87    4.32
   9 -30   0    7.43    3.77
  -9  30   0   22.05    7.94
  -9  30   0    5.98    6.04
 -10  30   0    3.49    5.79
  10 -30   0    1.38    3.86
 -10  30   0   10.90    7.42
  10 -30   0    2.66    3.63
  11 -30   0   15.67    4.55
 -11  30   0   17.67    7.31
  11 -30   0   21.26    4.58
 -11  30   0   24.56    6.96
 -12  30   0    5.08    7.11
 -12  30   0   17.78    6.17
  12 -30   0    4.24    3.79
  12 -30   0    5.74    3.69
 -13  30   0   19.15    7.67
 -13  30   0    3.69    6.19
  13 -30   0   12.43    3.85
  13 -30   0    3.88    3.92
 -14  30   0   11.78    6.42
 -14  30   0   11.69    7.29
  14 -30   0    7.72    3.90
  14 -30   0   11.46    4.19
 -15  30   0   15.28    6.37
 -15  30   0   16.90    7.01
  15 -30   0    5.67    3.79
  15 -30   0    7.54    3.85
  16 -30   0   20.17    4.64
 -16  30   0   39.52    8.17
  16 -30   0   32.33    5.36
 -16  30   0   23.32    6.69
 -17  30   0   10.19    7.16
  17 -30   0   11.84    4.04
 -17  30   0   25.07    6.78
  17 -30   0    4.06    3.60
  18 -30   0   15.91    4.05
 -18  30   0    8.88    6.91
  18 -30   0   14.22    3.96
 -18  30   0   27.97    7.91
 -19  30   0   43.82    8.40
  19 -30   0   53.68    6.20
  19 -30   0   40.73    5.90
 -19  30   0   51.96    9.99
  20 -30   0    8.64    3.49
 -20  30   0   16.17    7.10
  20 -30   0   10.21    3.80
 -20  30   0   13.88    7.39
  21 -30   0    3.91    3.51
  21 -30   0    5.10    3.38
 -21  30   0    1.25    7.70
 -21  30   0    3.44    7.71
 -22  30   0   -1.47    7.16
  22 -30   0    1.63    2.77
 -22  30   0    8.54    7.94
  22 -30   0    6.20    3.91
  22 -30   0    4.96    3.18
 -23  30   0   20.28    8.15
 -23  30   0   20.64    8.52
  23 -30   0    3.97    3.95
  23 -30   0   11.89    2.96
  23 -30   0    5.95    3.80
  24 -30   0   15.90    3.86
 -24  30   0    1.96    7.99
  24 -30   0    0.61    3.89
 -24  30   0   19.36    8.85
  24 -30   0   16.13    4.73
 -25  30   0    2.75    7.68
  25 -30   0    6.99    2.80
  25 -30   0    6.99    4.42
  25 -30   0    2.18    3.64
 -25  30   0    2.44    8.06
  -8  31   0    6.93    6.12
   8 -31   0   14.32    4.44
  -8  31   0   14.55    8.37
   8 -31   0   15.60    5.22
  -9  31   0   30.29    8.89
   9 -31   0   21.60    4.82
  -9  31   0   18.27    6.84
   9 -31   0   31.79    5.89
 -10  31   0    9.92    8.52
 -10  31   0    4.26    5.99
  10 -31   0    4.67    3.64
  10 -31   0    2.70    4.37
 -11  31   0   20.37    8.13
  11 -31   0    4.54    4.39
 -11  31   0   14.97    6.25
  11 -31   0    7.82    3.77
 -12  31   0   10.61    6.95
  12 -31   0    9.17    4.22
 -12  31   0   24.35    8.17
  12 -31   0   12.25    3.81
 -13  31   0   19.95    6.84
 -13  31   0   18.08    8.01
  13 -31   0   19.23    4.51
 -14  31   0   15.46    6.22
 -14  31   0   10.28    7.85
  15 -31   0    5.54    3.78
  15 -31   0   -0.69    3.96
 -15  31   0    6.99    6.06
 -15  31   0    6.58    7.51
  16 -31   0    2.38    3.87
  16 -31   0   -0.12    3.37
 -16  31   0   -2.61    6.01
 -16  31   0   -4.10    7.13
 -17  31   0   15.00    6.82
  17 -31   0   14.21    4.28
  17 -31   0    7.79    3.98
 -17  31   0   10.95    7.31
  18 -31   0   43.31    5.82
 -18  31   0   49.01    9.33
  18 -31   0   36.59    6.28
 -18  31   0   48.61    8.32
  19 -31   0   17.02    4.12
  19 -31   0   11.49    4.24
 -19  31   0   23.89    7.60
 -19  31   0   13.30    7.72
  20 -31   0    9.53    4.17
  20 -31   0    2.95    3.76
 -20  31   0   18.12    7.82
 -20  31   0   19.79    7.56
 -21  31   0   20.84    8.12
  21 -31   0   19.61    4.54
  21 -31   0   25.74    4.64
 -21  31   0   24.14    8.27
 -22  31   0   10.64    8.27
  22 -31   0   12.31    3.90
  22 -31   0    6.06    4.25
 -22  31   0   14.85    8.37
  22 -31   0   15.51    3.28
 -23  31   0   23.71    8.88
  23 -31   0   11.81    3.31
 -23  31   0   17.45    8.09
  23 -31   0    9.39    4.36
  23 -31   0    9.81    4.07
  24 -31   0   14.03    3.30
  12 -32   0    8.96    4.67
 -12  32   0   10.97    8.58
  12 -32   0    5.45    3.83
 -12  32   0   18.73    7.42
 -13  32   0   20.16    8.47
  13 -32   0   25.25    5.20
 -13  32   0   16.66    7.36
  13 -32   0   11.06    4.50
 -14  32   0   12.69    8.03
  14 -32   0    7.10    4.30
  14 -32   0    4.19    3.72
 -14  32   0   10.81    6.71
 -15  32   0   13.38    6.95
  15 -32   0   10.48    3.97
  15 -32   0    0.46    4.49
 -15  32   0   21.29    8.32
 -16  32   0   17.10    7.09
  16 -32   0   10.76    3.95
  16 -32   0    0.81    4.45
 -16  32   0    0.28    7.98
  17 -32   0   24.63    4.68
 -17  32   0   16.77    8.05
 -17  32   0   23.12    7.21
 -18  32   0   16.52    8.11
  18 -32   0    4.94    4.44
  18 -32   0   12.36    3.68
  19 -32   0   15.57    4.11
 -19  32   0   29.92    8.35
  19 -32   0   11.20    4.69
 -19  32   0   16.43    7.84
  20 -32   0   23.75    5.57
 -20  32   0   24.45    8.26
 -20  32   0   33.64    9.19
  20 -32   0   37.10    5.42
  -2   0  -1  122.08    8.52
   3   0   1    2.75    0.54
  -3   0  -1    3.74    0.60
   3   0  -1    4.58    0.84
   3   0   1    3.56    0.48
  -3   0   1    3.91    0.80
  -3   0  -1    2.66    0.57
  -3   0   1    3.78    0.62
   3   0   1    2.87    0.90
  -3   0   1    3.85    0.67
   3   0  -1    5.14    0.87
   4   0   1    8.44    1.59
   4   0  -1    6.12    0.90
  -4   0   1    8.14    0.98
  -4   0  -1    9.57    0.94
  -4   0   1    8.34    1.23
   4   0  -1   10.55    1.29
  -4   0  -1   10.13    1.41
   4   0   1    6.94    0.97
  -4   0  -1    7.52    1.00
  -4   0   1    9.78    1.25
   4   0   1    8.85    1.42
   4   0   1    8.40    0.92
   4   0  -1    8.89    1.28
   4   0  -1    7.83    0.88
  -5   0  -1   17.77    1.46
   5   0  -1   18.83    2.05
   5   0   1   16.96    2.17
  -5   0  -1   14.62    1.99
   5   0   1   11.22    1.91
   5   0   1   13.93    1.49
  -5   0   1   14.91    1.45
  -5   0   1   13.60    1.32
   5   0  -1   13.61    1.37
  -5   0  -1   15.21    1.48
   5   0   1   12.28    1.14
   5   0  -1   15.71    1.85
   5   0   1   14.89    1.49
  -5   0   1   13.86    1.92
   6   0   1   62.65    5.39
  -6   0  -1   72.20    4.89
  -6   0   1   66.07    5.23
   6   0   1   66.68    4.98
   6   0  -1   63.93    4.92
  -6   0   1   63.80    5.28
   6   0   1   67.92    4.91
   6   0   1   64.97    5.27
  -6   0  -1   64.57    4.70
  -6   0  -1   70.35    5.41
  -6   0   1   61.70    4.81
   6   0  -1   67.83    5.17
  -6   0   1   67.84    4.95
  -6   0  -1   74.26    5.53
   6   0  -1   66.85    5.27
   7   0   1   88.79    6.12
   7   0   1   75.65    6.55
   7   0  -1   74.48    6.11
  -7   0   1   81.46    6.01
   7   0  -1   90.10    6.45
  -7   0   1   89.31    6.50
   7   0  -1   82.07    6.43
   7   0   1   90.57    6.57
  -7   0  -1   91.86    6.77
   7   0  -1   76.69    6.04
  -7   0  -1   89.62    6.69
  -7   0  -1   86.89    6.07
   7   0   1   79.52    6.20
  -7   0   1   87.68    6.17
  -7   0   1   82.70    6.54
  -8   0  -1    7.44    1.98
   8   0  -1    8.79    1.25
  -8   0   1   10.39    1.91
   8   0  -1   10.36    1.35
  -8   0   1   11.02    2.03
   8   0   1   11.35    1.50
  -8   0  -1    9.33    1.20
   8   0  -1    8.56    1.69
   8   0   1   10.55    2.07
   8   0   1   11.89    1.36
   8   0  -1    9.91    1.85
  -8   0   1    9.89    1.29
   8   0   1   10.64    2.16
  -8   0  -1   11.65    2.26
   9   0   1   13.40    1.43
  -9   0   1    6.72    2.17
   9   0  -1   11.47    1.97
  -9   0  -1   10.23    1.24
  -9   0   1   11.64    1.37
   9   0  -1    8.94    1.19
  -9   0  -1    9.48    2.40
   9   0   1   11.26    1.73
  -9   0   1   10.97    2.83
   9   0   1   10.90    2.09
   9   0  -1   10.66    2.01
   9   0   1   10.80    2.23
  -9   0  -1   10.34    2.38
   9   0  -1   10.02    1.72
 -10   0   1  186.34   13.27
 -10   0   1  190.75   14.17
  10   0  -1  180.80   13.81
  10   0  -1  182.66   13.80
 -10   0  -1  199.73   14.29
 -10   0  -1  173.19   13.39
 -10   0   1  192.96   14.08
  10   0   1  177.34   13.99
 -10   0  -1  187.01   14.57
  10   0  -1  196.56   13.54
  10   0  -1  197.46   13.31
 -10   0   1  208.66   13.55
  10   0   1  192.26   13.48
  10   0   1  193.62   13.69
  10   0   1  186.66   13.93
 -11   0   1  167.15   11.56
  11   0   1  165.42   11.99
 -11   0   1  176.14   11.87
 -11   0  -1  165.08   12.59
  11   0  -1  174.18   11.61
  11   0  -1  170.31   11.86
  11   0   1  153.18   12.28
  11   0   1  164.94   11.84
  11   0   1  154.42   12.30
  11   0  -1  159.73   12.20
  11   0  -1  154.39   12.18
 -11   0  -1  172.10   11.76
 -11   0   1  168.05   12.45
 -11   0  -1  157.59   12.65
 -11   0   1  165.20   12.54
  12   0  -1    2.46    0.97
  12   0  -1    5.04    1.48
 -12   0   1    4.03    1.61
 -12   0  -1    3.91    1.02
  12   0  -1    2.07    1.58
 -12   0   1    2.78    0.88
 -12   0   1    1.35    0.75
  12   0   1    3.60    1.30
  12   0   1    3.65    1.67
 -12   0   1    3.38    1.91
  12   0   1    1.35    1.14
 -12   0  -1    3.79    1.89
 -12   0  -1    3.98    2.04
  12   0  -1    2.75    0.83
  12   0   1    5.37    1.48
 -13   0   1   58.11    5.84
 -13   0   1   64.12    5.96
  13   0  -1   65.27    5.08
 -13   0  -1   66.28    6.08
  13   0   1   70.18    5.36
 -13   0  -1   67.04    4.96
 -13   0  -1   68.82    6.22
  13   0  -1   66.06    4.78
  13   0   1   58.06    5.62
 -13   0   1   53.80    4.64
  13   0   1   67.70    5.13
  14   0  -1   34.52    3.15
 -14   0  -1   32.91    4.38
 -14   0  -1   30.73    2.93
 -14   0   1   32.75    4.30
 -14   0  -1   31.04    4.21
  14   0  -1   32.59    2.75
  14   0   1   35.28    3.08
 -14   0   1   35.65    4.06
  14   0   1   34.75    3.50
 -15   0  -1   34.97    3.37
  15   0   1   41.72    3.41
 -15   0  -1   36.80    4.83
 -15   0  -1   35.49    4.96
 -15   0   1   37.90    4.56
  15   0  -1   40.37    3.57
  15   0   1   38.70    3.99
 -15   0   1   40.59    4.89
  16   0   1   58.89    4.82
 -16   0  -1   56.93    6.26
  16   0   1   53.74    5.26
 -16   0   1   60.44    6.39
  16   0  -1   64.08    4.97
 -16   0   1   51.16    5.85
 -16   0  -1   57.46    6.54
 -17   0  -1    0.91    2.84
 -17   0   1    3.85    2.86
 -17   0   1    2.84    2.93
  17   0  -1    2.69    1.40
 -17   0  -1   -0.36    3.03
  17   0   1    2.65    2.13
  17   0   1    3.90    1.39
 -18   0   1   84.99    8.60
  18   0   1   85.41    7.09
 -18   0  -1   96.29    9.03
  18   0  -1   92.90    7.27
 -18   0   1   88.33    8.39
 -18   0  -1   93.19    9.23
  18   0   1   86.44    7.69
  19   0  -1   41.50    4.14
  19   0   1   39.37    3.94
 -19   0  -1   31.62    6.09
  19   0   1   37.95    4.83
 -19   0   1   36.36    6.40
 -19   0   1   41.79    5.58
 -19   0  -1   36.81    6.24
 -20   0  -1    8.05    5.05
 -20   0  -1    6.91    4.35
  20   0   1    6.41    2.92
  20   0  -1    6.12    2.05
 -20   0   1    3.25    4.10
 -20   0   1    6.20    4.24
  20   0   1    4.56    1.89
  21   0   1   -0.38    1.77
 -21   0  -1    0.37    5.15
 -21   0   1    6.07    4.83
 -21   0  -1    1.64    4.71
  21   0  -1    2.03    2.20
 -21   0   1    2.36    4.71
  21   0   1    5.68    3.32
 -22   0  -1   21.43    6.64
 -22   0   1   21.11    6.15
  22   0  -1   17.21    3.66
  22   0   1   20.75    3.37
 -22   0   1   24.64    7.03
 -22   0  -1   14.54    5.86
  22   0   1   28.06    4.94
 -23   0  -1    6.53    5.43
 -23   0   1    8.31    6.01
  23   0  -1    7.38    3.29
  23   0   1    8.41    2.50
 -23   0   1    7.00    5.57
  23   0   1    7.13    4.40
 -23   0  -1    0.52    6.69
 -24   0   1   -4.39    5.50
 -24   0  -1   -0.76    6.25
  24   0  -1   -1.05    2.63
  24   0   1    0.38    2.60
 -24   0   1   11.53    5.68
  24   0  -1    0.74    3.57
 -24   0  -1    0.62    5.86
  24   0   1    0.63    2.84
  25   0  -1   -2.26    2.62
  25   0  -1    2.44    3.40
 -25   0   1    3.67    5.92
 -25   0  -1   -0.96    6.22
 -25   0  -1    4.25    6.14
  25   0   1    2.06    3.45
 -25   0   1   -6.79    5.73
 -26   0  -1   -3.66    6.81
 -26   0   1   -1.98    6.41
 -26   0   1    1.47    6.67
  26   0  -1   -1.58    2.83
  26   0   1    2.31    3.18
  26   0  -1    3.87    3.64
 -26   0  -1   -2.26    6.43
  27   0   1   25.48    5.00
  27   0  -1   13.54    3.61
  27   0  -1   17.63    4.65
 -27   0   1   23.22    7.76
 -27   0  -1    9.56    7.87
 -27   0   1   20.16    7.67
 -27   0  -1   16.85    7.77
  27   0   1   26.51    6.62
 -28   0  -1   47.58    9.03
  28   0   1   35.41    5.66
 -28   0  -1   26.48    9.24
 -28   0   1   31.21    9.15
  28   0   1   41.02    7.81
  28   0  -1   48.16    6.32
 -28   0   1   28.91    7.78
  28   0  -1   33.99    5.50
  -4  -1  -1   19.90    2.06
   4   1  -1   15.97    1.56
   4   1  -1   17.31    1.64
  -4  -1  -1   21.59    1.66
  -4  -1  -1   20.44    2.04
  -4  -1  -1   16.74    1.71
  -4  -1   1   16.60    1.60
   4   1   1   17.63    1.43
   4   1   1   19.62    2.22
   4   1   1   18.84    2.04
  -5   1   1   80.90    5.77
   5  -1   1   74.94    6.08
  -5  -1  -1   92.52    6.23
  -5  -1  -1   83.58    6.23
  -5   1   1   75.04    5.94
   5  -1   1   75.20    6.18
   5  -1   1   69.00    5.60
  -5   1   1   70.67    5.67
   5   1  -1   83.93    5.82
   5  -1   1   71.84    5.76
   5   1  -1   80.12    5.76
  -5  -1  -1   82.75    5.81
   5  -1   1   76.45    5.66
  -5  -1   1   91.75    6.16
   5   1   1   82.41    6.17
   5  -1  -1   71.21    5.98
  -5   1  -1   84.39    6.16
   5  -1  -1   75.20    5.91
  -5   1  -1   79.47    5.64
   5  -1  -1   76.77    5.68
  -5   1  -1   78.17    6.15
   5   1   1   88.10    6.14
   5   1   1   78.34    5.82
   5   1   1   75.72    5.62
  -5   1  -1   71.93    5.77
   5  -1  -1   85.33    5.78
  -5  -1   1   86.89    5.82
   5   1   1   89.51    5.82
  -5  -1   1   91.28    6.17
  -7  -1  -1   34.57    3.41
   7   1  -1   27.69    2.56
   7   1  -1   35.19    3.05
  -7  -1  -1   32.41    2.64
   7   1  -1   33.28    2.69
   7   1  -1   34.43    3.04
  -7  -1  -1   32.36    2.65
  -7  -1  -1   32.24    3.29
   7   1   1   34.31    3.16
   7   1   1   31.93    3.23
  -7  -1   1   34.63    3.18
  -7  -1   1   28.99    2.61
   7   1   1   30.82    2.67
   7   1   1   33.65    2.74
  -7  -1   1   33.13    3.05
  -8  -1  -1   20.69    1.78
  -8  -1  -1   16.49    2.54
   8   1  -1   19.40    2.24
   8   1  -1   20.01    1.98
   8   1  -1   17.43    2.31
  -8  -1  -1   19.90    3.07
  -8  -1  -1   18.25    1.82
   8   1  -1   19.68    1.69
   8   1   1   17.24    1.82
  -8  -1   1   19.33    2.71
  -8  -1   1   16.01    2.31
   8   1   1   16.83    2.40
  -8  -1   1   16.62    1.72
   8   1   1   16.80    2.44
  -8  -1   1   17.85    1.64
   8   1   1   17.12    1.89
  12  -1   1   98.59    8.06
  12  -1   1  110.87    7.72
  12  -1   1   94.11    8.03
  12  -1   1   99.82    7.50
 -12   1   1  102.29    8.19
 -12   1   1   91.28    7.14
 -12   1   1  105.27    8.21
 -12   1   1  101.07    7.46
 -12   1  -1  105.02    8.43
  12  -1  -1   95.70    7.17
  12  -1  -1  105.66    7.49
  12  -1  -1   99.47    7.90
 -12   1  -1   97.90    8.38
  12  -1  -1  103.54    8.02
 -12   1  -1  103.23    7.37
 -14   1   1    3.70    2.07
  14  -1   1    2.75    1.59
 -14   1   1    3.43    2.07
  14   1  -1    5.28    1.14
  14  -1   1    2.85    1.11
 -14  -1  -1    5.00    1.24
 -14  -1  -1    4.49    2.22
 -14   1   1    3.13    0.78
  14   1  -1    4.38    1.33
 -14  -1  -1    4.34    2.43
 -14   1  -1    1.70    2.09
 -14  -1   1    3.56    2.31
  14  -1  -1    2.14    1.01
 -14   1  -1    2.23    2.18
  14   1   1    4.58    1.20
 -14  -1   1    0.92    1.82
 -14   1  -1    2.15    1.03
 -15   1   1    5.26    2.52
  15  -1   1    4.47    1.88
  15  -1   1    6.68    1.35
 -15  -1  -1    2.26    2.45
 -15  -1  -1    1.65    2.45
  15   1  -1    3.72    1.45
 -15   1   1    4.72    2.04
 -15   1  -1    6.24    2.75
  15   1   1    4.56    1.92
 -15  -1   1    1.19    2.30
  15   1   1    5.02    1.35
 -15   1  -1    7.82    2.67
 -15   1  -1    5.83    1.12
  15  -1  -1    6.68    1.47
 -15  -1   1    5.72    2.58
  17   1  -1   79.07    6.79
 -17  -1  -1   71.25    8.17
 -17   1   1   81.81    7.91
  17  -1   1   95.04    6.56
 -17   1   1   84.16    7.95
  17  -1   1   83.83    6.98
 -17  -1  -1   74.49    8.17
  17   1   1   82.03    7.18
 -17  -1   1   75.51    7.81
 -17   1  -1   90.06    8.51
  17   1   1   81.45    6.69
 -17   1  -1   84.65    8.10
 -17  -1   1   76.72    8.06
  17  -1  -1   91.46    6.68
 -19   1   1    5.82    3.62
 -19  -1  -1   27.95    5.42
  20  -1   1   39.72    4.86
  20  -1   1   36.16    3.77
 -20   1   1   41.04    6.19
 -20   1   1   40.64    6.46
 -20   1  -1   36.61    6.87
  20  -1  -1   35.99    3.97
 -20   1  -1   29.14    6.15
 -21  -1  -1   29.58    6.24
 -21   1   1    6.08    4.81
 -21  -1  -1   27.99    6.57
 -21  -1   1   31.16    6.23
 -22  -1  -1    1.86    5.18
 -22   1   1   10.54    5.56
 -22  -1  -1   -1.71    6.28
  22   1  -1    5.54    3.07
  22  -1   1    4.70    1.90
  22  -1   1    6.68    3.46
 -22   1   1    7.61    5.51
 -22  -1   1    5.44    5.98
  22   1   1    1.63    4.11
  22   1   1    4.22    2.34
 -22   1  -1    6.51    5.40
  22  -1  -1    4.37    2.31
 -22   1  -1    8.94    5.42
 -22  -1   1   10.75    4.99
 -23  -1  -1   35.97    7.89
  23   1  -1   21.19    4.06
 -23   1   1   10.79    6.02
 -23  -1  -1   24.04    6.22
 -23   1   1   14.44    5.74
  23   1  -1   27.86    5.06
 -23  -1   1   22.56    6.12
  23   1   1   20.95    4.16
  23   1   1   24.26    5.06
 -23   1  -1   14.73    5.95
 -23   1  -1   10.03    6.75
 -23  -1   1   32.55    7.02
 -24   1   1   11.67    5.75
  24  -1   1    7.88    2.64
 -24  -1  -1   16.98    6.45
 -24  -1  -1    2.47    6.04
  24   1  -1    7.48    3.78
 -24   1   1    8.23    5.35
  24   1  -1    6.78    2.91
  24  -1   1   11.58    2.68
  24  -1  -1    4.53    3.31
  24   1   1   12.49    2.95
 -24   1  -1   10.05    6.10
 -24  -1   1    6.21    6.01
 -24  -1   1   10.08    6.15
  24   1   1    7.66    3.87
 -24   1  -1   15.04    5.87
  24  -1  -1   11.33    3.87
 -25  -1  -1    2.20    7.08
 -25   1   1    1.77    6.15
  25  -1   1    4.15    2.87
 -25  -1  -1    2.43    6.40
  25   1  -1    2.64    2.97
  25   1  -1    2.95    3.77
 -25   1   1    2.19    5.77
  25  -1  -1    5.93    3.66
 -25   1  -1    1.94    5.84
  25  -1  -1    0.87    3.06
  25   1   1    0.97    3.23
 -25  -1   1   10.20    6.16
 -25   1  -1    2.71    6.12
 -25  -1   1    6.99    6.69
 -26  -1  -1   19.33    7.68
 -26   1   1    1.26    6.05
  26   1  -1    3.62    4.07
 -26   1   1    1.94    6.29
 -26  -1  -1    1.90    7.19
  26  -1   1    5.47    3.31
  26  -1  -1    3.22    3.63
  26   1   1   11.37    3.67
 -26   1  -1   -9.27    6.35
 -26  -1   1    8.01    7.19
 -26   1  -1  -10.54    6.12
 -26  -1   1   -5.42    6.99
  26  -1  -1   -0.74    2.79
  27  -1   1   10.33    3.49
 -27  -1  -1   -9.74    7.88
 -27   1   1   10.38    7.30
 -27   1   1    6.60    7.43
 -27  -1  -1    2.16    6.63
  27   1  -1    0.69    3.46
  27   1  -1    9.54    4.48
  27   1   1    5.67    3.66
  27  -1  -1   11.75    3.24
 -27   1  -1   12.37    7.17
  27  -1  -1   11.18    4.37
 -27   1  -1    2.15    7.77
  27   1   1    6.34    6.19
 -27  -1   1   -1.09    8.22
 -27  -1   1   -7.29    6.37
  28  -1   1   -3.46    3.40
 -28   1   1   -2.55    7.53
 -28   1   1   -5.08    6.66
  28  -1   1    5.99    5.62
 -28   1  -1    8.21    7.44
 -28   1  -1    0.90    7.49
  28  -1  -1    1.12    3.33
  28  -1  -1    8.12    4.26
  -1  -2  -1   16.60    1.30
   2   2  -1  183.35   12.09
  -2  -2  -1  166.35   11.97
  -2  -2  -1  178.42   12.07
   2   2  -1  154.58   12.01
   2   2  -1  176.24   12.08
  -2  -2  -1  174.69   12.18
  -2  -2  -1  165.02   11.95
  -2  -2   1  164.44   12.01
   2   2   1  191.59   12.13
  -2  -2   1  173.67   12.09
   2   2   1  163.59   11.98
   3   2  -1  105.99    7.09
  -3  -2  -1  100.67    7.16
  -3  -2  -1   97.85    7.13
  -3  -2  -1   85.89    6.99
  -3  -2  -1   96.98    6.92
   3   2  -1  104.41    7.09
   3   2  -1   87.90    6.97
  -3  -2   1  102.61    7.09
   3   2   1  103.74    7.15
  -3  -2   1   92.64    7.00
  -3  -2   1  104.24    7.11
   3  -2  -1  101.58    7.03
   3   2   1   89.83    6.90
   3   2   1   96.35    7.18
   3   2   1  100.48    6.93
   4  -2  -1   75.34    5.39
  -6  -2  -1   57.05    4.28
  -6  -2  -1   49.30    4.57
   6   2  -1   47.29    4.18
  -6  -2  -1   49.15    4.19
  -6  -2  -1   60.13    4.66
   6   2  -1   62.31    4.48
  -6  -2   1   59.42    4.53
   6   2   1   49.39    4.19
  -6  -2   1   46.43    4.13
   6   2   1   61.92    4.60
  -6  -2   1   61.65    4.52
   6   2   1   61.54    4.21
   6   2   1   54.83    4.58
  -8   2   1  200.77   14.47
   8  -2   1  193.40   14.16
   8  -2   1  186.52   14.54
  -8   2   1  221.84   14.14
   8  -2   1  199.33   13.97
   8  -2   1  187.23   14.47
  -8   2   1  196.04   14.56
  -8   2  -1  199.55   14.68
   8  -2  -1  214.09   14.11
   8  -2  -1  201.01   13.95
   8  -2  -1  197.77   14.33
  -8   2  -1  204.72   14.67
   8  -2  -1  183.12   14.37
  -8   2  -1  210.16   13.98
  10   2  -1  175.19   13.12
  10   2  -1  183.97   12.82
 -10  -2  -1  179.51   12.49
  10   2  -1  184.83   12.67
 -10  -2  -1  178.52   13.39
 -10  -2  -1  191.45   12.75
 -10  -2  -1  160.47   13.63
  10   2  -1  166.84   13.01
 -10  -2   1  180.93   13.41
  10   2   1  178.67   13.21
  10   2   1  165.35   13.17
  10   2   1  162.08   12.87
 -10  -2   1  183.15   13.33
  10   2   1  190.47   12.89
 -10  -2   1  187.54   12.78
  12  -2   1   39.72    3.79
  12  -2   1   36.98    3.71
  12  -2   1   31.78    2.88
 -12   2   1   37.72    3.87
 -12   2   1   42.17    3.98
 -12   2   1   32.23    2.91
 -12   2  -1   27.74    3.87
  12  -2  -1   27.95    2.64
 -12   2  -1   39.04    4.31
  12  -2  -1   34.35    2.93
  12  -2  -1   42.16    3.69
 -12   2  -1   31.89    2.82
 -13   2   1   18.72    2.89
  13  -2   1   13.71    2.10
 -13   2   1   14.01    2.80
  13  -2   1    8.88    2.26
  13  -2   1   17.12    2.20
 -13   2   1   15.06    1.68
  13  -2  -1   12.07    2.42
 -13   2  -1   15.02    1.73
 -13   2  -1   13.66    3.30
  13  -2  -1   12.27    1.43
  13  -2  -1   13.94    1.66
 -13   2  -1   18.17    2.94
  13  -2  -1   11.41    2.22
  14  -2   1   24.25    2.57
 -14   2   1   30.15    3.79
 -14   2   1   20.17    2.39
 -14   2   1   26.90    3.62
 -14   2   1   26.61    2.11
 -14   2  -1   23.08    3.88
 -14   2  -1   29.02    3.80
 -14   2  -1   25.93    2.48
  14  -2  -1   23.64    2.40
 -15   2   1    7.95    2.46
  15  -2   1    9.79    1.62
  15  -2   1    9.34    1.92
 -15   2   1    9.13    2.81
  15  -2  -1    5.99    1.38
 -15   2  -1   10.21    2.76
 -15   2  -1    8.06    2.72
 -15   2  -1    6.46    1.23
  16  -2   1   19.41    2.84
 -16   2   1   24.72    4.28
 -16   2   1   21.58    3.98
  16  -2   1   21.04    2.31
 -16   2  -1   21.58    2.29
  16  -2  -1   22.28    2.43
 -16   2  -1   20.04    3.96
 -16   2  -1   21.51    4.06
  17  -2   1   61.61    4.80
 -17   2   1   56.27    6.45
 -17   2   1   53.19    6.11
  17  -2   1   55.85    5.46
 -17   2  -1   60.14    6.65
  17  -2  -1   64.78    4.97
 -17   2  -1   58.35    6.68
 -18  -2  -1   14.57    4.89
  18   2  -1   13.32    2.72
 -18  -2  -1   17.33    4.08
 -18   2  -1    6.75    3.86
 -18  -2   1   20.95    4.61
  18   2   1   16.23    3.32
  18   2   1   13.30    2.79
 -18  -2   1   12.16    4.32
 -22  -2   1   41.63    7.76
  23  -2   1   12.00    4.63
 -23   2   1   12.85    5.82
  23   2  -1    5.89    3.78
 -23   2   1    4.25    5.29
 -23  -2  -1    2.70    6.60
 -23  -2  -1    8.48    5.79
  23   2  -1    6.92    2.90
  23  -2   1   10.26    2.34
 -23  -2   1    4.96    4.92
  23   2   1    5.44    3.49
 -23  -2   1    3.38    5.82
  23   2   1    7.58    3.39
 -23   2  -1    4.52    6.40
 -23   2  -1    6.38    5.55
  23  -2  -1    9.38    2.55
 -24   2   1   28.06    6.18
  24  -2   1   33.75    3.90
 -24  -2  -1   10.72    6.42
  24   2  -1   14.61    4.42
 -24  -2  -1    9.39    6.74
  24  -2   1   32.03    4.00
 -24   2   1   24.47    6.32
 -24   2  -1   27.67    7.17
 -24  -2   1   13.82    6.96
 -24  -2   1   11.95    6.41
  24   2   1   24.38    4.46
 -24   2  -1   18.62    6.57
  24  -2  -1   27.96    4.74
  24  -2  -1   22.02    4.46
  25   2  -1    6.58    3.93
 -25  -2  -1    9.63    6.71
 -25   2   1   26.60    6.61
  25   2  -1    5.81    3.02
 -25  -2  -1   13.11    7.66
 -25   2  -1   15.95    6.19
  25  -2  -1   13.96    3.61
  25   2   1   12.37    4.17
 -25   2  -1   22.72    6.84
 -25  -2   1    7.76    6.56
  25   2   1   11.02    3.57
  25  -2  -1   18.22    4.16
 -25  -2   1    6.64    6.26
 -26  -2  -1    3.93    7.40
 -26  -2  -1   18.73    7.01
  26   2  -1   12.78    3.50
 -26   2   1    2.66    6.15
  26  -2   1    6.22    3.20
  26  -2   1    8.12    3.57
 -26   2   1    0.25    5.34
 -26  -2   1   15.99    7.38
  26  -2  -1    5.82    3.78
 -26   2  -1    1.59    6.60
  26  -2  -1    3.78    2.85
 -26   2  -1   -2.88    6.10
 -26  -2   1    6.87    7.92
  27   2  -1   27.18    5.12
  27  -2   1   15.91    5.24
 -27  -2  -1    6.69    7.57
 -27   2   1    7.15    7.11
 -27   2   1   23.20    7.33
 -27  -2   1   22.55    7.19
 -27   2  -1    9.10    7.09
 -27   2  -1   19.68    7.59
  28  -2   1    6.38    5.63
 -28   2   1    1.42    7.57
 -28   2   1    8.05    7.53
  28  -2   1    9.64    3.33
  28  -2  -1    7.78    3.56
 -28   2  -1   -6.69    7.47
  28  -2  -1    7.86    4.05
 -28   2  -1    3.91    7.40
  29  -2   1   18.75    3.91
 -29   2   1   16.59    7.88
  29  -2  -1   10.01    4.07
 -29   2  -1   17.45    8.20
   0  -3  -1    1.82    0.42
   0  -3  -1    4.11    1.06
   0   3   1    3.50    0.67
   0   3   1    2.29    0.28
   0   3  -1    3.49    0.67
   0  -3  -1    1.74    0.38
   1  -3  -1   54.59    3.85
   5   3  -1   72.15    5.86
  -5  -3  -1   75.97    5.68
   5   3  -1   71.18    5.84
  -5  -3  -1   69.93    6.11
   5  -3   1   88.35    5.57
  -5  -3  -1   71.78    6.03
  -5  -3  -1   73.03    5.86
   5  -3   1   94.99    6.30
   5  -3   1   83.22    5.69
  -5  -3   1   70.15    5.79
   5  -3  -1   91.96    5.76
   5   3   1   68.78    5.76
  -5   3  -1   93.83    5.78
  -5   3  -1   87.00    5.58
  -5  -3   1   68.27    5.80
   5  -3  -1   91.51    5.70
   8   3  -1   80.28    5.56
   8   3  -1   76.54    5.77
  -8  -3  -1   65.12    5.99
  -8  -3  -1   80.50    5.42
  -8  -3  -1   75.91    6.02
   8   3  -1   66.43    5.56
   8   3  -1   73.62    5.41
  -8  -3  -1   68.11    5.47
  -8  -3   1   70.67    6.16
   8   3   1   66.50    5.74
  -8  -3   1   65.50    5.30
   8   3   1   74.51    5.86
  -8  -3   1   66.64    5.34
   8   3   1   58.53    5.35
   8   3   1   69.85    5.56
  -8  -3   1   76.59    5.94
 -10   3   1   82.93    6.17
  10  -3   1   85.79    6.19
  10  -3   1   73.55    6.58
  10  -3   1   84.33    6.96
 -10   3   1   88.71    7.05
  10  -3   1   78.04    6.91
 -10   3   1   83.29    7.27
 -10   3   1   92.99    6.39
  10  -3  -1   88.87    6.37
  10  -3  -1   88.62    6.15
 -10  -3   1  100.49    6.40
 -10   3  -1   73.64    7.53
 -10   3  -1   92.42    7.43
 -10   3  -1   93.38    6.24
  10  -3  -1   87.29    6.73
  10  -3  -1   79.10    6.73
  11   3  -1   84.45    5.95
 -11  -3  -1   64.18    5.60
  11   3  -1   71.81    6.19
  11   3  -1   86.98    6.07
 -11  -3  -1   68.19    6.68
 -11  -3  -1   80.93    6.66
 -11  -3  -1   79.32    5.85
 -11  -3   1   79.93    6.53
  11   3   1   72.49    6.04
  11   3   1   84.02    6.01
 -11  -3   1   65.77    5.68
  11   3   1   74.80    6.43
 -11  -3   1   81.91    6.61
 -12   3   1   43.24    4.36
 -12   3   1   36.34    2.90
  12  -3   1   32.10    3.83
 -12   3   1   41.92    3.18
  12  -3   1   35.63    3.95
 -12   3   1   34.83    3.91
  12  -3   1   40.70    3.03
  12  -3   1   39.61    3.46
 -12   3  -1   35.47    4.23
  12  -3  -1   40.70    3.18
 -12   3  -1   40.83    3.05
  12  -3  -1   36.27    3.70
  12  -3  -1   34.97    2.82
  12  -3  -1   30.71    3.56
 -12   3  -1   38.90    4.34
  13  -3   1   33.00    3.82
 -13   3   1   36.16    3.83
  13  -3   1   30.88    2.84
 -13   3   1   37.06    4.02
 -13   3   1   33.70    2.69
 -13   3   1   32.85    2.89
  13  -3   1   35.67    3.23
  13  -3   1   26.80    3.55
 -13   3  -1   31.14    2.80
 -13   3  -1   34.04    4.07
  13  -3  -1   29.57    2.85
  13  -3  -1   39.00    2.93
  13  -3  -1   36.87    3.72
  13  -3  -1   34.29    3.54
 -13   3  -1   33.30    4.37
 -14   3   1   46.67    4.55
 -14   3   1   36.54    3.15
  14  -3   1   35.26    3.68
 -14   3   1   40.88    3.46
 -14   3   1   46.14    4.75
  14  -3   1   41.06    3.85
 -14   3  -1   47.83    4.87
  14  -3  -1   44.80    3.42
  14  -3  -1   33.85    3.09
 -14   3  -1   44.35    3.42
 -14   3  -1   46.47    4.94
  14  -3  -1   39.59    3.29
  15   3  -1   13.85    2.43
 -15   3   1   20.41    3.67
 -15  -3  -1   25.09    3.95
  15   3  -1   14.08    2.71
  15  -3   1   17.73    2.55
 -15  -3  -1   12.25    3.56
 -15   3   1   20.05    3.67
 -15  -3   1   16.10    1.93
 -15   3  -1   22.19    4.02
 -15   3  -1   24.23    2.11
  15   3   1   19.97    3.18
 -15  -3   1   14.07    3.52
  15   3   1   13.81    2.75
 -15   3  -1   22.91    3.86
 -15  -3   1   18.85    3.53
  15  -3  -1   20.87    1.65
 -16   3   1   11.01    3.17
 -16  -3  -1   21.54    4.39
  16   3  -1   18.11    2.32
  16   3  -1   15.59    2.93
 -16   3   1   14.89    3.58
  16  -3   1   14.35    2.59
  16  -3   1   16.11    1.95
  16   3   1   22.42    3.43
 -16   3  -1   14.41    3.52
 -16   3  -1   10.91    3.23
 -16  -3   1   25.60    4.73
  16  -3  -1   14.78    1.92
 -16  -3   1   26.00    4.66
 -16   3  -1   14.58    1.93
 -17  -3  -1    7.27    3.56
  17   3  -1    6.99    2.13
 -17   3   1    6.70    2.97
 -17  -3  -1    8.33    3.66
  17  -3   1    3.94    0.99
  17  -3   1    4.10    1.93
 -17   3  -1    2.11    2.63
  17   3   1    2.75    1.85
 -17   3  -1    4.55    2.76
 -17  -3   1    2.41    3.38
 -17   3  -1    2.50    1.22
  17  -3  -1    5.07    1.37
  17   3   1    8.31    2.67
 -17  -3   1    3.84    3.54
 -19  -3  -1   19.57    5.20
 -19  -3  -1   28.98    6.25
  19   3  -1   21.63    3.67
  19   3   1   24.96    4.26
 -19  -3   1   21.63    6.01
 -19  -3   1   32.09    5.62
  19   3   1   25.27    3.38
  21  -3   1   17.94    3.70
  21   3  -1    9.98    3.36
 -21  -3  -1   14.54    5.77
 -21  -3  -1    6.97    5.75
 -21   3   1   11.04    4.88
  21  -3   1   12.67    2.41
 -21   3   1   12.10    4.16
  21   3   1   12.83    3.15
 -21  -3   1   13.50    6.51
  21   3   1    8.75    4.00
 -21  -3   1    7.61    4.96
 -21   3  -1   12.96    4.97
 -21   3  -1   12.37    5.21
  21  -3  -1   14.16    2.72
  22   3  -1   62.51    6.03
 -22  -3  -1   56.19   10.22
 -22  -3  -1   44.07    8.73
  22   3   1   57.02    7.32
  22   3   1   59.80    6.59
 -22  -3   1   65.10    9.19
 -22  -3   1   51.73    8.32
 -23  -3  -1   22.32    7.28
 -23   3   1   43.14    7.57
  23  -3   1   30.63    3.55
 -23  -3  -1   32.83    7.25
  23   3  -1   30.33    4.53
 -23   3   1   30.65    7.36
  23  -3   1   27.83    5.40
  23   3  -1   35.75    5.55
 -23   3  -1   27.38    7.27
  23  -3  -1   28.59    3.88
  23   3   1   39.23    4.76
 -23  -3   1   26.41    6.81
 -23   3  -1   33.25    7.41
 -23  -3   1   29.40    6.75
  23   3   1   26.99    4.94
  24  -3   1   40.34    4.57
  24  -3   1   36.95    4.35
 -24   3   1   41.93    7.06
 -24   3   1   48.61    8.47
  24   3   1   27.91    5.50
  24  -3  -1   39.74    5.24
 -24   3  -1   45.14    8.16
  24  -3  -1   39.33    4.95
 -24   3  -1   50.72    8.55
 -25  -3  -1   12.84    7.10
 -25   3   1   15.86    5.74
 -25   3   1   14.61    6.17
  25   3  -1    3.00    3.05
  25  -3   1   14.66    3.39
  25  -3   1    9.73    2.59
  25   3  -1    1.50    3.84
 -25  -3   1    8.11    7.11
  25   3   1   18.48    5.15
  25   3   1    3.16    3.37
  25  -3  -1    8.86    3.48
  25  -3  -1   12.78    3.60
 -25  -3   1    5.42    6.28
 -25   3  -1    7.42    5.53
 -25   3  -1   13.55    6.43
  26  -3   1   45.51    5.50
  26  -3   1   37.23    4.82
 -26   3   1   54.29    8.23
 -26   3   1   37.43    7.74
 -26   3  -1   30.40    7.79
 -26   3  -1   45.98    8.86
  26  -3  -1   37.65    5.26
  26  -3  -1   37.54    5.45
  27  -3   1   20.89    5.17
 -27   3   1   21.63    6.98
 -27   3   1   18.85    7.44
  27  -3   1   11.35    3.74
 -27   3  -1   23.40    7.33
  27  -3  -1    9.80    3.36
  27  -3  -1   15.05    4.13
 -27   3  -1   14.37    6.78
 -28   3   1   -2.16    7.13
  28  -3   1    3.90    5.28
 -28   3   1    6.08    7.45
  28  -3   1    1.04    3.08
 -28   3  -1   14.81    7.88
  28  -3  -1    9.56    3.85
  28  -3  -1   -0.33    3.19
 -29   3   1   -3.42    7.68
  29  -3   1    2.29    3.30
  29  -3   1   -0.64    5.23
 -29   3   1   -3.57    7.42
 -29   3  -1    3.89    7.99
 -29   3  -1    6.76    7.91
  29  -3  -1   -0.63    3.18
  29  -3  -1    2.59    4.01
   0  -4   1    8.94    1.29
   0   4  -1    6.37    0.87
   0   4   1    7.07    0.88
   0  -4  -1    4.92    0.85
   0  -4  -1    6.97    1.47
   0  -4   1    6.15    0.80
   0  -4  -1    5.21    0.56
   0   4  -1    7.40    1.21
   0   4   1    6.30    0.59
   0   4   1    8.07    1.32
   0   4  -1    8.10    0.99
   2  -4   1   86.07    6.55
  -2   4  -1   92.10    6.69
   2  -4  -1   99.94    6.62
   5  -4   1   19.92    1.72
  -5   4   1   19.30    1.70
   5  -4   1   16.88    2.40
  -5   4   1   18.55    2.01
  -5   4   1   17.37    1.99
   5  -4   1   19.52    1.64
  -5   4   1   21.36    2.28
  -5   4   1   15.34    1.65
   5  -4   1   19.68    1.84
  -5   4  -1   20.10    1.98
   5  -4  -1   18.53    1.61
   5  -4  -1   21.68    2.10
   5  -4  -1   16.01    1.63
   5  -4  -1   21.89    2.31
  -5   4  -1   20.40    1.77
  -5   4  -1   19.85    2.31
   5  -4  -1   18.25    1.95
  -6   4   1   28.81    3.04
  -6   4   1   29.06    2.54
   6  -4   1   30.51    2.29
  -6  -4  -1   27.51    3.00
   6   4  -1   33.71    2.88
  -6  -4  -1   32.93    2.46
  -6   4   1   34.09    2.51
   6  -4   1   25.37    3.19
   6  -4   1   32.98    2.59
   6   4  -1   31.98    2.87
  -6  -4  -1   31.86    3.16
  -6  -4  -1   29.37    3.26
  -6   4   1   25.30    2.90
  -6  -4  -1   31.99    2.76
   6   4  -1   28.89    2.90
   6  -4   1   32.71    3.21
   6  -4  -1   29.91    3.14
   6  -4  -1   36.17    2.46
  -6   4  -1   36.12    2.62
   6   4   1   29.84    2.87
  -6  -4   1   29.39    2.91
   6   4   1   31.70    3.01
  -6  -4   1   34.99    2.69
   6  -4  -1   27.68    2.79
  -6  -4   1   24.42    3.26
   6   4   1   32.88    2.75
  -6   4  -1   29.86    3.15
   6  -4  -1   33.03    2.97
   6   4   1   30.74    2.59
   6   4   1   33.60    3.16
   6  -4  -1   30.62    2.97
   6  -4  -1   33.82    2.52
  -7   4   1   79.11    5.94
   7  -4   1   71.88    5.34
   7  -4   1   72.31    6.07
  -7   4   1   70.70    5.54
  -7   4   1   73.91    5.47
   7  -4   1   74.96    5.58
   7  -4   1   75.24    6.14
  -7   4   1   79.48    5.99
  -7   4  -1   76.88    5.57
   7  -4  -1   69.67    5.42
  -7   4  -1   66.74    5.54
   7  -4  -1   85.20    5.84
   7  -4  -1   70.30    5.49
   7  -4  -1   77.58    5.84
  -7   4  -1   79.15    6.17
   7  -4  -1   82.92    5.93
   7  -4  -1   89.61    6.23
  -7   4  -1   70.55    5.36
  -9  -4  -1   86.99    7.15
   9   4  -1   93.24    6.75
  -9  -4  -1   85.62    6.27
  -9  -4  -1   90.99    6.63
   9   4  -1   88.55    6.84
   9   4  -1   82.23    6.96
   9   4  -1   95.88    6.73
  -9  -4  -1   74.66    7.83
  -9  -4  -1   84.25    6.58
   9   4   1   86.87    7.11
   9   4   1   86.35    6.95
   9   4   1   81.83    6.77
   9   4   1   87.22    6.52
  -9  -4   1   89.63    6.60
  -9  -4   1   89.52    6.54
  -9  -4   1   94.15    7.18
   9   4   1   88.36    6.76
  10  -4   1    7.85    1.73
 -10   4   1    5.92    1.16
  10  -4   1    6.04    1.84
  10  -4   1    7.83    0.93
 -10   4   1    8.20    2.00
  10  -4   1    5.13    0.78
  10  -4   1    7.57    1.69
 -10   4   1    7.60    2.73
 -10   4   1    7.57    1.10
 -10   4  -1    6.81    2.72
 -10   4  -1    6.19    2.97
 -10   4  -1    6.34    1.00
  10  -4  -1    9.42    1.75
  10  -4  -1    7.16    0.84
  10  -4  -1    9.83    1.50
  10  -4  -1    5.49    1.09
  10  -4  -1    7.91    1.64
  11  -4   1   26.98    2.10
 -11  -4  -1   32.00    3.70
 -11   4   1   26.43    2.35
  11  -4   1   23.66    3.12
 -11   4   1   25.92    2.20
 -11   4   1   27.14    3.28
  11  -4   1   26.59    3.21
  11  -4   1   26.72    2.64
 -11   4   1   24.99    3.89
  11  -4  -1   23.68    2.85
 -11   4  -1   25.78    3.90
  11  -4  -1   24.21    2.84
 -11   4  -1   27.91    2.23
  11  -4  -1   28.60    2.52
 -11   4  -1   23.00    2.08
  11  -4  -1   24.11    2.04
 -11   4  -1   28.54    3.58
  11  -4  -1   25.52    2.43
  12  -4   1   10.46    1.16
  12  -4   1   13.03    1.84
  12  -4   1   11.83    2.39
 -12  -4  -1    9.65    1.76
  12  -4   1   11.76    2.33
 -12   4   1   13.07    2.37
 -12  -4  -1   11.16    2.59
  12   4  -1   11.60    2.13
 -12   4   1   13.65    2.69
 -12   4   1    9.75    1.43
 -12  -4  -1   15.03    2.99
  12   4  -1   10.63    2.14
 -12   4   1    9.99    1.30
  12  -4  -1   14.58    2.30
  12   4   1   14.32    2.19
  12  -4  -1   12.73    1.55
 -12   4  -1   10.06    1.30
  12   4   1    9.75    1.90
  12  -4  -1    9.12    1.01
 -12  -4   1   14.89    2.91
  12  -4  -1   11.47    2.03
 -12  -4   1    6.82    1.69
 -12  -4   1   13.14    2.76
  12  -4  -1    9.31    1.53
 -12   4  -1   13.81    2.76
 -12   4  -1   12.33    2.72
  13  -4   1   71.99    5.81
 -13   4   1   66.44    5.34
  13  -4   1   72.96    5.44
 -13   4   1   77.28    5.63
  13  -4   1   61.86    6.24
  13  -4   1   69.53    6.38
 -13   4   1   75.24    6.40
 -13   4   1   78.03    6.68
  13  -4  -1   70.38    6.09
  13  -4  -1   77.87    5.60
 -13   4  -1   83.60    6.90
 -13   4  -1   77.69    6.64
  13  -4  -1   71.10    5.28
 -13   4  -1   81.84    5.52
  13  -4  -1   74.98    6.14
  13  -4  -1   69.26    5.53
 -14   4   1   95.36    6.94
  14  -4   1   83.87    7.14
 -14   4   1   90.73    7.91
  14  -4   1  100.80    6.83
 -14   4   1  103.23    8.16
  14  -4  -1   76.39    7.31
 -14   4  -1   98.11    8.17
  14  -4  -1   77.98    6.76
  14  -4  -1   86.33    6.56
 -14   4  -1   92.47    7.98
  14  -4  -1  100.81    6.90
 -14   4  -1  102.79    6.85
  15  -4   1   10.83    2.10
  15  -4   1   14.39    2.42
 -15   4   1   12.39    3.04
 -15   4   1   10.06    1.80
 -15   4   1    9.78    2.78
  15  -4  -1   10.02    1.51
  15  -4  -1   10.18    1.65
 -15   4  -1   16.17    3.40
 -15   4  -1    7.39    2.86
 -15   4  -1   12.05    1.60
  15  -4  -1   13.61    1.19
  16   4  -1   27.70    3.69
 -16  -4  -1   28.31    5.06
 -16  -4  -1   27.63    5.03
  16   4  -1   27.62    3.10
  16   4   1   35.41    4.04
 -16  -4   1   32.12    2.67
 -16  -4   1   33.53    5.40
  16   4   1   24.55    3.47
 -16  -4   1   27.65    5.21
  17  -4   1    8.30    2.12
 -17   4   1    8.42    3.21
 -17  -4  -1    2.95    3.64
  17   4  -1    5.43    2.21
 -17  -4  -1    9.15    3.80
  17  -4   1    8.65    1.44
 -17   4   1   10.47    3.49
 -17   4  -1    7.73    1.58
 -17  -4   1    3.54    3.28
  17  -4  -1    9.20    1.51
 -17   4  -1    6.76    3.40
 -17  -4   1    5.01    3.65
  17   4   1    5.60    2.76
 -17   4  -1    9.11    3.38
  17   4   1    7.18    1.93
  18   4  -1   10.47    2.50
 -18  -4  -1    8.78    4.65
  18  -4   1   16.65    2.87
 -18   4   1   12.08    3.56
 -18  -4  -1    6.63    4.12
  18  -4   1   14.89    1.80
 -18   4   1   15.01    3.49
  18   4   1    9.87    2.36
  18   4   1    7.21    3.02
  18  -4  -1   14.29    2.07
 -18  -4   1   11.48    4.85
 -18  -4   1    7.95    4.01
 -18   4  -1   13.54    2.18
 -18   4  -1   15.95    4.12
 -18   4  -1   13.89    4.16
  19  -4   1   16.72    2.94
  19  -4   1   10.59    1.82
 -19   4   1   12.74    3.79
 -19  -4  -1    0.45    4.21
 -19  -4  -1    3.89    4.65
 -19   4   1   11.55    3.95
  19  -4  -1    9.03    1.89
 -19   4  -1    8.06    4.09
 -19   4  -1   10.49    4.05
 -19  -4   1    3.98    4.47
 -19  -4   1    0.87    4.60
  19   4   1    4.48    3.13
 -20   4   1   38.67    6.53
  20  -4   1   41.18    4.63
 -20   4   1   37.30    5.82
  20  -4   1   39.92    3.67
 -20   4  -1   32.16    6.62
  20  -4  -1   40.17    3.90
 -20   4  -1   42.06    6.47
 -21  -4  -1   52.06    9.18
 -21  -4  -1   60.93    8.36
  21   4  -1   53.85    5.94
 -21  -4   1   58.28    9.70
  21   4   1   61.17    6.55
  21   4   1   63.41    7.18
 -21  -4   1   65.54    8.60
 -22  -4  -1   10.15    5.87
 -22  -4  -1    0.30    7.62
 -22   4   1    6.24    4.76
  22   4  -1   11.11    3.19
  22  -4   1    5.88    1.79
 -22   4   1    2.80    5.01
  22  -4   1    4.70    3.02
  22  -4  -1    5.69    1.84
  22   4   1   12.19    3.51
 -22  -4   1    9.47    5.82
 -22  -4   1   14.38    6.89
 -22   4  -1    6.43    5.17
 -22   4  -1    5.82    4.71
  23   4  -1   13.57    3.37
 -23  -4  -1   10.13    6.49
 -23   4   1   14.50    6.44
 -23  -4  -1    7.28    6.58
  23  -4   1   14.12    4.12
  23  -4   1   14.91    2.68
 -23   4   1    4.80    5.48
  23   4  -1   15.52    4.41
 -23   4  -1   14.04    6.58
 -23  -4   1   21.35    6.96
  23   4   1   15.54    3.84
 -23  -4   1    6.46    5.77
  23  -4  -1   12.61    3.71
 -23   4  -1   13.41    5.89
  23  -4  -1   12.00    2.65
 -24  -4  -1   -0.66    7.40
 -24   4   1   13.11    5.10
 -24  -4  -1    3.27    6.18
  24   4  -1    1.84    3.68
 -24   4   1   17.17    5.97
  24   4  -1    8.01    3.10
  24  -4  -1    6.64    2.47
  24   4   1    5.28    3.34
 -24   4  -1   13.31    6.29
 -24  -4   1    0.49    6.97
 -24   4  -1   13.46    5.80
 -24  -4   1    3.90    5.92
 -25   4  -1   52.30    8.60
  26  -4   1   56.63    5.97
  26  -4   1   48.97    5.19
 -26   4   1   57.96    8.33
 -26   4   1   44.22    8.69
  26  -4  -1   42.80    5.77
 -26   4  -1   37.53    8.10
  26  -4  -1   46.91    5.85
 -26   4  -1   56.07    9.63
 -27   4   1    9.78    6.14
  27  -4   1    8.67    2.94
  27  -4   1   16.28    4.71
 -27   4   1    0.17    6.75
 -27   4  -1   -2.93    6.27
  27  -4  -1    9.77    3.56
 -27   4  -1    5.33    6.98
 -28   4   1    5.07    6.88
  28  -4   1    9.23    3.66
 -28   4   1   15.23    7.26
  28  -4   1   21.78    5.70
  28  -4  -1    4.82    3.56
 -28   4  -1   16.88    7.74
 -28   4  -1    4.48    6.98
  28  -4  -1   14.75    3.97
  29  -4   1    4.71    3.11
  29  -4   1    1.16    5.03
 -29   4   1   11.52    7.70
 -29   4   1    4.02    7.66
 -29   4  -1   17.26    8.02
  29  -4  -1    1.35    4.06
 -29   4  -1   -0.01    8.07
   0  -5  -1   14.63    2.11
   0  -5   1   15.12    1.57
   0   5  -1   14.76    1.42
   0   5  -1   16.59    1.63
   0  -5  -1   13.91    1.77
   0   5   1   13.80    1.47
   0   5   1   13.84    1.67
   0  -5   1   17.31    1.90
   0   5   1   14.58    1.99
   0  -5  -1   13.49    1.49
   0  -5   1   16.43    1.59
   0  -5  -1   13.87    1.46
   0   5  -1   17.91    2.01
   0   5  -1   14.25    1.62
   0  -5   1   12.64    1.37
  -2   5   1   96.00    7.01
  -2   5   1  103.69    7.42
   2  -5   1  108.26    7.10
   2  -5   1   91.67    7.17
  -2   5   1   97.62    7.23
   2  -5   1  106.01    6.97
  -2   5   1  106.56    6.95
   2  -5   1   89.34    6.96
   2  -5  -1   92.65    7.02
   2  -5  -1  103.10    6.88
  -2   5  -1   98.96    7.09
  -2   5  -1   87.69    7.18
   2  -5  -1   99.74    7.41
   2   5   1   86.31    7.19
   2  -5  -1  104.88    6.94
  -2   5  -1   91.40    7.00
   2  -5  -1  101.53    7.18
  -2   5  -1   98.32    6.97
   3  -5   1  198.28   14.47
   3  -5   1  225.57   14.70
   3  -5   1  205.17   14.46
  -3   5   1  205.20   14.53
  -3   5   1  202.10   14.85
   3  -5   1  234.83   15.04
  -3   5   1  208.21   14.79
  -3   5   1  212.93   14.47
   3  -5  -1  221.13   14.66
   3  -5  -1  210.05   14.75
   3  -5  -1  199.58   14.85
  -3   5  -1  184.58   14.46
   3  -5  -1  204.65   14.45
   3  -5  -1  202.42   14.49
   3  -5  -1  197.64   14.54
  -3   5  -1  200.82   14.59
  -3   5  -1  212.61   14.69
   4  -5   1   67.11    5.19
  -4   5   1   71.32    5.63
  -4   5   1   64.43    5.58
   4  -5   1   82.05    5.47
  -4   5   1   68.47    5.25
   4  -5   1   79.13    5.83
  -4   5   1   66.30    5.38
   4  -5   1   66.04    5.31
  -4   5  -1   83.22    5.55
  -4   5  -1   80.06    5.81
  -4   5  -1   71.30    5.36
   4  -5  -1   74.96    5.37
   4  -5  -1   69.35    5.24
   4  -5  -1   79.73    5.46
   4  -5  -1   72.50    5.18
   4  -5  -1   69.45    5.62
  -4   5  -1   65.83    5.19
   4  -5  -1   68.86    5.58
   5   5  -1  152.68   10.77
  -5  -5  -1  147.99   10.89
   5   5  -1  149.89   10.78
   5   5  -1  150.87   10.66
  -5  -5  -1  154.85   10.50
  -5  -5  -1  143.40   10.90
  -5  -5  -1  147.83   10.65
  -5  -5  -1  128.58   10.75
   5   5   1  149.64   10.83
  -5  -5   1  149.40   10.61
  -5  -5   1  149.16   10.61
   5   5   1  149.23   10.74
   5   5   1  154.09   10.83
   5   5   1  144.29   10.48
  -5  -5   1  150.41   10.75
   5   5   1  143.69   10.75
  -7   5   1   50.08    3.92
  -7   5   1   45.57    3.73
  -7   5   1   39.85    3.62
   7  -5   1   41.57    3.23
   7  -5   1   36.44    3.29
   7  -5   1   39.82    3.91
   7  -5   1   34.76    2.95
  -7   5   1   37.30    3.13
   7  -5   1   38.21    3.79
  -7   5  -1   45.94    3.96
   7  -5  -1   44.39    3.58
   7  -5  -1   39.68    3.15
  -7   5  -1   39.23    3.45
   7  -5  -1   39.46    3.09
  -7   5  -1   43.85    3.25
  -8  -5  -1   37.03    2.84
   8   5  -1   42.45    3.48
  -8  -5  -1   35.87    3.75
   8   5  -1   35.17    3.58
   8   5  -1   35.65    3.51
  -8  -5  -1   33.41    3.44
   8   5  -1   32.98    3.30
  -8  -5  -1   32.06    3.19
  -8  -5   1   29.23    3.02
  -8  -5   1   34.75    3.15
   8   5   1   38.89    3.16
   8   5   1   34.18    3.13
  -8  -5   1   39.05    4.46
   8   5   1   42.91    3.62
   8   5   1   30.66    3.28
   8   5   1   35.91    3.62
  -8  -5   1   37.25    3.72
   9  -5   1   34.90    3.11
   9  -5   1   46.96    3.40
  -9   5   1   39.41    3.21
  -9   5   1   43.53    3.89
  -9   5   1   45.62    3.89
   9  -5   1   34.82    2.92
   9  -5   1   39.88    3.88
   9  -5   1   38.86    3.92
  -9   5   1   40.21    3.07
  -9   5  -1   45.13    3.26
  -9   5  -1   38.04    4.14
   9  -5  -1   35.61    3.08
   9  -5  -1   36.94    2.99
  -9   5  -1   36.96    4.02
  -9   5  -1   38.81    3.32
   9  -5  -1   47.08    3.73
  -9   5  -1   34.99    2.98
   9  -5  -1   42.87    3.66
 -10   5   1  149.72   11.36
  10  -5   1  142.98   11.32
 -10   5   1  149.24   11.58
  10  -5   1  149.84   10.55
  10  -5   1  141.54   11.27
  10  -5   1  153.49   10.61
 -10   5   1  159.88   10.80
 -10   5   1  153.94   10.62
  10  -5  -1  146.33   10.88
  10  -5  -1  152.17   10.73
  10  -5  -1  153.87   11.43
  10  -5  -1  138.57   11.10
  10  -5  -1  146.93   11.08
  10  -5  -1  151.57   10.58
 -10   5  -1  158.76   10.61
  11   5  -1   32.38    3.46
  11   5  -1   32.33    3.56
 -11  -5  -1   35.41    4.01
  11   5  -1   34.30    3.39
 -11  -5  -1   33.99    2.61
 -11  -5  -1   30.96    3.17
  11   5   1   31.87    3.28
 -11  -5   1   34.06    3.77
  11   5   1   39.17    3.72
  11   5   1   34.38    2.94
 -11  -5   1   26.35    3.12
  11   5   1   33.35    3.24
 -11  -5   1   34.48    3.94
 -12   5   1   21.07    2.10
  12  -5   1   20.64    2.36
 -12   5   1   21.16    3.55
 -12   5   1   20.24    2.91
  12  -5   1   19.56    1.79
 -12   5   1   20.32    1.95
  12  -5   1   22.48    1.83
  12  -5   1   22.32    3.21
  12  -5   1   19.00    2.92
 -12   5  -1   20.37    3.39
  12  -5  -1   23.30    2.33
  12  -5  -1   21.47    2.64
  12  -5  -1   21.39    1.77
 -12   5  -1   24.68    1.99
  12  -5  -1   20.13    2.20
 -12   5  -1   26.93    3.38
  12  -5  -1   22.88    2.75
 -13   5   1   95.88    8.20
  13  -5   1  103.94    7.32
 -13   5   1  109.02    7.56
  13  -5   1   86.11    8.18
  13  -5   1   89.57    8.16
 -13   5   1  106.40    8.54
  13  -5   1   97.03    7.66
  13  -5  -1   95.34    7.51
 -13   5  -1  110.24    8.53
  13  -5  -1  108.10    7.24
  13  -5  -1   83.10    7.88
  13  -5  -1  118.80    7.58
  13  -5  -1   95.63    7.96
 -13   5  -1  102.99    8.60
 -13   5  -1  115.01    7.44
  16  -5   1   84.98    7.14
 -16   5   1   86.89    7.97
  16  -5   1   95.15    6.74
 -16   5   1   92.81    8.10
  16  -5  -1   97.07    6.81
  16  -5  -1   79.21    6.63
  16  -5  -1   88.57    6.43
 -16   5  -1   94.04    6.76
 -16   5  -1   94.80    8.40
 -16   5  -1   87.76    8.17
 -17   5   1    3.82    2.38
  17   5  -1    9.80    2.61
  17  -5   1    4.51    1.06
  17  -5   1    5.10    1.84
 -17   5   1    0.82    2.36
 -17  -5  -1   11.31    4.63
 -17   5  -1    1.27    2.83
 -17  -5   1   14.58    3.92
  17  -5  -1    8.25    0.88
 -17   5  -1    4.42    1.19
 -17  -5   1   13.16    4.39
  17  -5  -1    4.86    1.21
 -17   5  -1    6.56    2.90
 -18   5   1   17.54    3.98
  18  -5   1   18.50    1.87
 -18  -5  -1   20.26    5.63
 -18   5   1   19.23    4.22
 -18  -5  -1   12.24    4.76
  18  -5   1   16.39    3.09
  18   5  -1   18.87    3.65
 -18   5  -1   19.33    4.42
  18   5   1   18.29    3.54
 -18   5  -1   14.18    2.17
  18   5   1   15.44    3.02
 -18   5  -1   17.94    4.01
  18  -5  -1   17.40    2.05
 -18  -5   1   22.03    4.83
 -18  -5   1   19.65    5.86
  19  -5   1   19.94    3.23
  19  -5   1   15.26    1.89
 -19   5   1   15.51    4.29
 -19   5   1   15.39    3.98
 -19   5  -1   23.73    4.98
  19  -5  -1   13.18    2.18
 -19   5  -1   17.79    4.39
 -19   5  -1   13.48    2.10
 -20  -5  -1    6.68    5.58
 -20  -5  -1    6.52    5.26
  20   5  -1    6.63    2.90
 -20   5   1    1.64    3.31
  20  -5   1    2.62    2.46
 -20   5   1   -0.29    3.58
 -20  -5   1   13.21    6.05
  20   5   1   13.62    3.99
  20   5   1    7.13    3.09
 -20  -5   1    9.55    5.00
 -20   5  -1   -1.08    3.80
 -20   5  -1    3.47    3.76
  21  -5   1   11.33    2.07
 -21   5   1   11.75    4.64
 -21   5   1   15.16    4.80
  21  -5   1   17.15    3.23
 -21  -5   1   29.56    7.16
 -21   5  -1   17.84    5.19
  21  -5  -1   13.99    2.26
 -21   5  -1   15.54    4.64
  22   5  -1   23.44    4.08
 -22  -5  -1   26.22    6.59
 -22   5   1   11.58    5.03
 -22   5   1    9.30    5.07
 -22  -5  -1    1.38    7.32
  22   5  -1   16.60    4.49
  22   5   1   18.34    3.63
 -22  -5   1   25.44    7.31
 -22  -5   1   18.38    6.27
 -22   5  -1    8.33    5.38
 -23  -5  -1    2.73    6.14
  23   5  -1    6.72    3.95
  23  -5   1    4.73    2.96
  23  -5   1    1.59    1.65
 -23   5   1    9.99    5.66
 -23   5   1    3.74    6.00
 -23  -5  -1   14.00    7.27
  23   5  -1    5.78    3.25
  23   5   1   11.14    3.52
  23  -5  -1    4.90    1.76
 -23   5  -1   10.08    5.88
 -23  -5   1   11.87    6.73
  23  -5  -1    5.63    3.26
 -23   5  -1    8.37    5.93
 -23  -5   1   13.61    6.31
  24   5  -1    2.37    4.07
 -24  -5  -1   -6.77    7.85
 -24  -5  -1    1.59    6.54
  24   5  -1    8.37    3.42
  24   5   1   11.81    5.48
 -24  -5   1   -0.09    5.78
  24   5   1    4.76    3.61
 -24  -5   1    4.48    7.66
 -24   5  -1   22.27    6.61
 -25  -5  -1   -4.33    7.96
  25   5  -1   12.14    3.69
  25   5  -1   11.92    4.73
 -25  -5  -1    0.88    7.28
  25   5   1   15.48    4.32
 -25  -5   1   -5.21    8.95
  25   5   1    8.91    7.08
 -25  -5   1    8.17    6.22
  26  -5   1    5.07    2.38
 -26   5   1   13.97    6.40
 -26   5   1    9.33    5.39
  26  -5   1   11.69    3.64
  26  -5  -1   11.11    3.71
 -26   5  -1    7.37    6.37
  26  -5  -1    0.64    3.14
 -26   5  -1    5.81    6.12
  27  -5   1   48.80    6.30
 -27   5   1   37.47    8.51
 -27   5   1   49.72    8.34
  27  -5   1   31.42    4.66
  27  -5  -1   48.00    5.67
 -27   5  -1   39.43    8.63
 -27   5  -1   40.08    8.42
  27  -5  -1   36.14    5.13
 -28   5   1   29.88    7.41
  28  -5   1   21.86    4.00
  28  -5   1   25.46    5.83
  28  -5  -1   26.01    4.96
  28  -5  -1   17.15    3.81
 -28   5  -1   19.82    8.43
 -28   5  -1   16.64    7.29
 -29   5   1    7.03    7.60
 -29   5   1    9.89    7.20
  29  -5   1    0.39    4.52
  29  -5   1    0.83    3.32
  29  -5  -1   -2.11    3.26
  29  -5  -1    5.29    3.80
 -29   5  -1   -7.20    7.22
 -29   5  -1    4.99    7.74
  30  -5   1    3.58    3.09
 -30   5   1  -12.88    7.74
  30  -5   1    3.28    4.38
 -30   5   1   12.40    7.58
 -30   5  -1   -7.48    7.60
  30  -5  -1    0.81    3.31
 -30   5  -1   16.79    7.72
  30  -5  -1    5.98    3.93
   0  -6  -1   65.62    4.90
   0  -6  -1   63.01    4.94
   0   6  -1   68.87    5.32
   0   6  -1   66.78    5.00
   0  -6  -1   62.38    5.37
   0   6  -1   65.69    4.99
   0  -6   1   65.59    5.02
   0  -6   1   68.00    4.95
   0   6  -1   65.26    4.83
   0   6   1   62.64    5.42
   0   6   1   65.48    5.05
   0  -6   1   62.41    4.82
   0  -6   1   71.41    5.27
   0   6   1   68.14    4.91
   2   6   1   94.65    7.07
  -3  -6  -1  151.43   11.79
  -3  -6  -1  158.66   12.23
  -3  -6  -1  173.71   11.95
   3   6  -1  167.90   11.83
  -3  -6  -1  168.02   12.02
   3   6  -1  175.63   11.96
  -3  -6  -1  176.47   11.89
   3   6  -1  166.00   11.97
   3   6  -1  164.37   12.09
   3   6   1  154.51   12.20
  -3  -6   1  181.37   11.92
   3   6   1  170.53   11.96
  -3  -6   1  162.84   12.01
   3   6   1  160.96   11.80
  -3  -6   1  171.77   11.97
  -3  -6   1  160.53   11.86
   4   6  -1    9.51    1.66
   4   6  -1    8.52    1.78
   4  -6   1   12.69    2.22
   4   6  -1   10.28    1.47
  -4  -6  -1   11.58    2.25
  -4  -6  -1    8.76    1.30
  -4   6   1   10.08    1.92
  -4  -6  -1    8.56    1.53
  -4   6   1   13.14    1.30
   4  -6   1   11.79    1.38
   4  -6   1   12.90    1.20
  -4  -6  -1    7.95    1.46
  -4  -6  -1    8.25    1.69
  -4   6   1   12.57    1.45
  -4  -6   1   10.29    1.43
  -4   6  -1   11.09    1.50
  -4  -6   1    6.48    1.80
   4  -6  -1   10.80    1.78
  -4   6  -1   11.57    1.23
   4   6   1    8.51    1.66
   4   6   1    9.47    1.13
   4  -6  -1    9.34    1.83
   4  -6  -1   11.39    1.23
   4  -6  -1   13.31    2.00
  -4  -6   1    7.14    1.70
   4   6   1    8.18    1.70
   4   6   1    9.31    1.68
   4  -6  -1   10.21    1.48
  -4  -6   1    8.72    1.42
   5  -6   1  155.62    9.88
  -5   6   1  142.33   10.36
  -5   6   1  133.46   10.10
  -5   6   1  131.45   10.31
   5  -6   1  128.33    9.88
   5  -6   1  144.68   10.06
   5  -6   1  153.80   10.58
   5  -6   1  150.21   10.16
  -5   6   1  140.93   10.16
  -5   6  -1  145.47   10.25
  -5   6  -1  156.48   10.55
  -5   6  -1  143.65   10.07
   5  -6  -1  134.44   10.07
   5  -6  -1  130.94    9.94
  -5   6  -1  116.86    9.87
   5  -6  -1  153.00   10.21
   5  -6  -1  141.84   10.27
   5  -6  -1  133.89   10.31
   5  -6  -1  135.51    9.91
  -5   6  -1  130.69    9.89
   7  -6   1   12.87    1.63
  -7   6   1   13.36    1.91
   7  -6   1   14.07    1.58
  -7  -6  -1   11.89    2.37
  -7   6   1   11.86    2.09
   7   6  -1   11.34    2.07
   7   6  -1   15.22    2.00
   7   6  -1   17.78    2.65
   7  -6   1   12.61    2.41
   7  -6   1   12.56    1.19
   7  -6   1   17.10    2.40
  -7   6   1   13.63    2.00
  -7   6   1   13.93    1.93
   7   6  -1   16.12    2.13
  -7  -6  -1   12.13    2.35
  -7  -6  -1   14.17    1.98
   7   6   1   16.95    2.30
  -7   6  -1   14.18    1.55
  -7  -6   1   16.34    2.55
   7   6   1   17.42    1.68
  -7  -6   1   15.79    1.73
   7  -6  -1   15.62    2.09
   7  -6  -1   14.94    2.00
   7   6   1   14.99    2.33
  -7   6  -1   14.13    2.02
   7  -6  -1   12.19    1.88
   7   6   1   12.71    1.97
  -7   6  -1   14.51    2.47
  -7  -6   1   15.11    2.34
   7  -6  -1   11.80    1.41
   7  -6  -1   11.76    1.40
   7  -6  -1   13.51    2.08
   8  -6   1   47.76    4.65
   8  -6   1   44.90    3.62
  -8   6   1   57.24    4.35
   8  -6   1   54.68    4.03
   8  -6   1   51.45    4.46
  -8  -6  -1   42.53    3.82
  -8  -6  -1   46.02    4.63
  -8   6   1   51.40    3.86
   8   6  -1   53.10    4.30
  -8   6   1   50.33    4.33
   8  -6  -1   51.73    3.77
   8  -6  -1   51.47    4.27
   8   6   1   41.11    4.02
   8  -6  -1   46.09    3.79
   8   6   1   42.16    4.60
  -8   6  -1   51.27    4.68
  -8  -6   1   48.30    4.88
   8   6   1   47.91    4.20
   8  -6  -1   58.90    4.33
  -8  -6   1   47.84    4.57
   8   6   1   51.16    4.48
  -8   6  -1   53.82    4.23
  -8   6  -1   55.69    3.91
  -9  -6  -1   45.01    4.57
  -9   6   1   57.02    4.84
  -9   6   1   57.24    4.25
  -9  -6  -1   48.16    5.04
   9  -6   1   62.47    4.32
   9  -6   1   57.23    3.98
   9   6  -1   47.86    4.97
  -9   6   1   56.93    4.84
   9  -6   1   59.00    4.31
  -9  -6  -1   56.12    4.19
   9  -6   1   52.86    4.76
   9   6  -1   60.28    4.77
   9  -6   1   51.66    5.01
   9  -6   1   64.57    4.46
   9  -6  -1   51.38    4.13
   9  -6  -1   61.75    4.55
   9  -6  -1   60.99    4.87
   9   6   1   58.72    4.82
   9   6   1   44.35    4.55
  -9  -6   1   49.22    5.05
  -9   6  -1   56.77    4.24
   9  -6  -1   55.20    4.08
  -9   6  -1   52.37    5.10
   9   6   1   55.73    4.53
  -9  -6   1   44.37    4.45
   9   6   1   45.01    4.85
   9  -6  -1   56.72    4.66
  -9  -6   1   62.38    5.35
   9  -6  -1   52.69    4.66
  -9   6  -1   51.86    4.43
 -10   6   1   29.52    4.08
 -10   6   1   33.14    2.65
  10  -6   1   29.27    3.56
 -10   6   1   30.42    3.42
  10  -6   1   28.71    2.92
  10  -6   1   32.80    3.42
  10  -6  -1   28.74    2.51
  10  -6  -1   29.69    2.86
  10  -6  -1   26.85    3.02
 -10   6  -1   31.03    2.43
  10  -6  -1   27.65    3.22
  10  -6  -1   24.74    3.07
 -10   6  -1   30.33    2.64
 -10   6  -1   30.07    4.55
 -10   6  -1   29.66    2.83
  10  -6  -1   33.09    2.42
  11  -6   1   15.23    1.69
  11  -6   1   13.97    2.67
  11  -6   1   17.97    1.93
  11  -6   1   16.03    2.19
 -11   6   1   12.60    1.65
 -11   6   1   15.38    2.79
 -11   6   1   14.89    2.76
  11  -6   1   16.27    2.53
 -11   6  -1   12.81    2.86
  11  -6  -1   17.58    2.01
 -11   6  -1   15.20    2.99
 -11   6  -1   11.71    1.46
 -11   6  -1   14.32    1.84
  11  -6  -1   11.94    1.59
  11  -6  -1   12.87    1.35
  11  -6  -1   15.44    2.34
  11  -6  -1   17.61    2.11
  11  -6  -1   14.74    2.45
  13   6  -1    3.17    2.00
  13   6  -1    3.09    1.72
 -13  -6  -1    1.58    2.41
 -13   6   1    3.39    1.07
 -13  -6  -1    3.61    1.59
  13  -6   1    4.83    1.12
  13  -6   1    4.39    2.00
 -13   6   1    9.03    2.14
  13  -6   1    3.41    2.02
  13  -6   1    4.16    0.78
 -13   6   1    5.26    2.30
 -13  -6  -1    3.50    2.78
  13  -6  -1    4.98    1.58
 -13  -6   1    4.02    1.74
  13  -6  -1    4.60    1.03
  13   6   1    2.51    1.81
 -13   6  -1    6.68    2.06
  13   6   1    5.29    1.93
 -13   6  -1    4.51    1.00
 -13  -6   1    4.37    2.66
 -13  -6   1    2.10    2.51
 -13   6  -1    3.61    0.85
  13  -6  -1    5.02    0.77
 -13   6  -1    2.44    2.06
  13  -6  -1    2.83    1.69
  13  -6  -1    6.06    1.83
 -14  -6  -1   79.87    7.81
 -14  -6  -1   75.66    5.98
 -14  -6  -1   82.06    5.65
  14   6  -1   78.54    6.58
 -14  -6  -1   76.26    7.39
  14   6  -1   81.62    6.65
 -14  -6   1   71.87    6.20
  14   6   1   77.28    6.54
 -14  -6   1   78.68    7.30
  14   6   1   78.45    6.59
 -14  -6   1   67.34    7.34
 -15   6   1  181.29   13.05
  15  -6   1  180.03   13.24
  15  -6   1  173.51   12.61
  15  -6   1  178.13   12.82
 -15   6   1  168.81   13.91
 -15   6   1  182.45   14.06
  15  -6  -1  197.54   13.01
 -15   6  -1  191.51   14.37
 -15   6  -1  179.86   14.07
  15  -6  -1  161.72   12.94
 -15   6  -1  192.29   12.92
  15  -6  -1  181.21   12.70
  16  -6   1    4.09    1.63
 -16  -6  -1   -0.10    3.41
 -16   6   1    1.08    1.11
 -16  -6  -1    0.83    3.54
  16   6  -1    5.42    2.31
 -16   6   1    2.82    2.35
 -16   6   1    1.55    2.44
  16  -6   1    2.61    1.44
  16   6  -1    3.39    2.01
  16   6   1    3.50    1.95
  16  -6  -1    2.18    0.51
 -16   6  -1    3.30    2.19
 -16   6  -1    1.79    2.50
 -16  -6   1    2.49    3.54
 -16   6  -1    1.53    1.02
  16  -6  -1    2.71    0.92
  16  -6  -1    4.25    1.25
 -16  -6   1    0.83    1.47
  16   6   1    5.17    2.51
 -16  -6   1    4.85    3.66
 -18   6   1   35.04    5.31
 -18   6   1   27.81    4.66
  18  -6   1   32.81    2.67
  18  -6   1   31.79    3.59
 -18   6  -1   26.54    4.96
 -18   6  -1   29.08    2.93
  18  -6  -1   27.74    2.76
 -18   6  -1   31.82    5.48
  18  -6  -1   29.09    2.75
  18  -6  -1   27.77    2.30
  19  -6   1    4.14    1.02
 -19   6   1    4.97    3.35
 -19   6   1    4.96    3.55
 -19  -6  -1   13.62    4.86
  19  -6   1    5.62    2.29
 -19   6  -1    3.92    1.44
 -19   6  -1    5.66    3.51
  19  -6  -1    3.50    1.16
  19  -6  -1    6.95    0.91
 -19   6  -1    3.97    3.61
 -20  -6  -1   27.69    6.57
  20   6  -1   25.15    4.18
  20  -6   1   27.56    3.82
 -20   6   1   23.85    5.31
  20  -6   1   23.54    2.54
 -20  -6  -1   27.88    6.60
 -20   6   1   26.56    5.26
  20   6   1   23.79    4.75
  20   6   1   31.36    5.46
 -20   6  -1   35.85    6.39
 -20  -6   1   30.68    7.22
 -20   6  -1   24.51    5.35
  20  -6  -1   26.38    2.80
 -20  -6   1   27.33    6.09
 -21  -6  -1   -1.57    7.16
  21  -6   1   11.47    2.91
  21   6  -1    4.59    2.90
  21  -6   1    7.41    1.59
 -21   6   1   13.66    4.63
 -21  -6  -1    9.17    5.73
 -21   6   1    8.22    4.37
  21   6   1    6.77    3.34
 -21  -6   1   -4.52    6.54
  21   6   1    6.93    3.59
 -21   6  -1   13.10    4.73
 -21  -6   1    4.49    4.75
 -21   6  -1   12.13    5.05
  21  -6  -1   12.21    2.17
 -22  -6  -1    6.42    6.12
  22  -6   1   12.48    3.11
 -22   6   1   18.46    5.12
 -22   6   1   21.84    5.19
  22  -6   1   16.40    2.26
 -22  -6   1    3.95    6.39
  22   6   1    9.84    3.47
  22  -6  -1   21.35    2.67
 -22   6  -1   18.33    5.90
 -22   6  -1   18.88    5.61
 -22  -6   1    6.78    5.76
 -23  -6  -1   -5.10    7.59
  23   6  -1    5.06    3.99
  23   6  -1    7.05    3.14
 -23   6   1    1.75    5.20
  23  -6   1    7.07    1.96
 -23   6   1    7.40    5.96
 -23  -6  -1   -1.43    6.35
  23  -6  -1    3.83    1.82
  23   6   1    8.90    3.56
 -23   6  -1    7.17    5.10
 -23  -6   1    0.95    7.15
  23  -6  -1    4.08    2.97
 -23  -6   1    8.28    5.78
 -23   6  -1    1.61    5.86
 -24  -6  -1   15.33    6.89
 -24   6   1   11.53    6.86
  24  -6   1   13.24    2.53
 -24   6   1   26.77    6.38
 -24  -6  -1    9.83    8.28
  24   6  -1   17.53    4.00
  24  -6   1   16.41    3.52
 -24  -6   1   18.30    6.77
 -24  -6   1   17.07    8.24
 -24   6  -1   15.15    6.12
  24   6   1   22.66    7.06
 -24   6  -1    9.66    6.30
  24  -6  -1   18.88    3.78
  24   6   1   10.05    3.66
  24  -6  -1   13.88    2.66
 -25   6   1    7.99    5.26
 -25   6   1   -1.15    5.95
  25  -6   1    7.89    3.13
 -25   6  -1    6.49    5.55
  25  -6  -1    7.10    2.41
 -25   6  -1   10.44    5.80
  25  -6  -1    4.98    3.14
 -26   6   1   36.17    6.95
 -26   6   1   32.65    7.70
  26  -6   1   45.08    5.50
  26  -6   1   33.01    4.12
  26  -6  -1   38.52    5.00
  26  -6  -1   36.97    5.13
 -26   6  -1   24.85    7.34
 -26   6  -1   48.34    9.34
  27  -6   1   23.10    3.74
  27  -6   1   31.27    5.18
 -27   6   1   18.20    7.60
 -27   6   1   28.97    7.04
 -27   6  -1   17.77    6.24
 -27   6  -1   25.80    7.52
  27  -6  -1   21.91    4.61
  28  -6   1    6.13    4.35
 -28   6   1   -2.18    6.23
 -28   6   1   -5.73    6.69
 -28   6  -1   -1.05    6.37
  28  -6  -1    6.63    3.46
 -28   6  -1    9.42    7.79
  28  -6  -1    2.59    2.91
  29  -6   1   -1.66    3.24
  29  -6   1    1.18    4.58
 -29   6   1   15.16    7.02
 -29   6   1   -0.39    7.52
  29  -6  -1   -0.97    3.51
  29  -6  -1   -1.30    2.94
 -29   6  -1   -1.42    6.85
 -29   6  -1   11.81    7.59
  30  -6   1   -1.02    3.09
 -30   6   1   -5.45    6.94
  30  -6   1    7.18    4.15
 -30   6   1    4.46    8.21
 -30   6  -1    3.72    7.20
  30  -6  -1    5.21    3.70
 -30   6  -1    9.68    8.29
   0   7  -1   82.67    6.02
   0   7  -1   92.92    6.26
   0   7  -1   82.79    6.57
   0  -7   1   88.23    6.18
   0   7   1   77.25    6.63
   0   7   1   89.75    6.15
   0   7   1   90.08    6.32
   0  -7  -1   70.37    6.09
   0  -7   1   81.26    6.02
   0  -7   1   82.04    6.45
   0   7  -1   83.55    6.22
   0  -7  -1   84.81    6.13
   0  -7  -1   74.32    6.62
   0  -7   1   87.17    6.25
  -3  -7  -1   84.91    6.21
   3   7  -1   85.53    6.60
  -3   7   1   84.76    5.98
  -3  -7  -1   78.87    6.08
   3   7  -1   95.36    6.40
   3  -7   1   76.72    6.09
   3  -7   1   73.80    6.31
   3   7  -1   87.46    6.27
   3  -7   1   69.96    5.95
   3  -7   1   83.56    5.92
  -3  -7  -1   86.39    6.10
  -3  -7  -1   89.84    6.42
   3   7  -1   83.44    6.06
  -3  -7  -1   79.74    6.62
  -3   7   1   83.27    6.59
  -3   7   1   81.11    6.30
  -3  -7   1   80.29    6.09
   3  -7  -1   84.65    6.22
   3  -7  -1   84.77    5.88
  -3   7  -1   75.87    6.45
   3  -7  -1   73.64    6.03
   3   7   1   71.06    5.97
   3   7   1   77.28    6.56
  -3  -7   1   89.03    6.20
  -3   7  -1   85.91    6.13
   3   7   1   87.77    6.27
   3  -7  -1   86.82    5.97
  -3  -7   1   81.76    6.30
   3  -7  -1   79.36    6.48
  -3  -7   1   87.33    6.45
  -3   7  -1   80.07    5.91
  -5   7   1  182.35   12.67
   5  -7   1  187.92   12.96
   5  -7   1  164.56   12.75
  -5   7   1  174.09   12.79
  -5   7   1  164.08   13.08
  -5   7   1  185.92   13.09
   5  -7   1  202.74   13.37
   5  -7   1  162.54   12.59
  -5   7  -1  183.67   12.83
  -5   7  -1  174.11   12.61
   5  -7  -1  207.17   13.03
   5  -7  -1  159.80   12.68
  -5   7  -1  192.14   13.08
   5  -7  -1  179.55   12.77
   5  -7  -1  186.99   12.99
   5  -7  -1  171.28   12.63
   5  -7  -1  165.96   13.05
  -5   7  -1  188.33   12.68
  -6   7   1   17.90    2.22
  -6   7   1   13.56    2.18
   6  -7   1   15.49    1.53
  -6   7   1   11.47    1.98
   6  -7   1   13.67    1.79
   6  -7   1   16.06    1.52
  -6   7   1   17.63    1.92
   6  -7   1   13.56    2.64
   6   7  -1    8.78    2.49
   6  -7  -1   13.36    1.51
   6  -7  -1   13.93    1.86
  -6   7  -1   13.02    1.70
  -6   7  -1   12.84    1.64
   6  -7  -1   14.32    2.11
  -6   7  -1   15.83    1.54
   6  -7  -1   15.32    2.04
  -6   7  -1   13.04    2.37
   6  -7  -1   12.80    2.07
   6  -7  -1   18.10    1.59
   7  -7   1   88.59    6.06
  -7   7   1   88.04    6.63
   7  -7   1   84.36    6.55
  -7   7   1   82.00    6.37
   7  -7   1   83.71    6.34
   7  -7   1   75.18    6.03
  -7   7   1   83.78    6.43
   7  -7   1   89.17    6.81
  -7   7   1   81.06    6.47
   7  -7   1   88.29    6.30
   7  -7  -1   75.58    6.03
   7  -7  -1   71.37    6.02
  -7   7  -1   80.74    6.47
   7  -7  -1   89.82    6.49
   7  -7  -1   77.71    6.34
  -7   7  -1   77.76    6.03
  -7   7  -1   88.15    6.18
  -7   7  -1   90.97    6.84
   7  -7  -1   77.70    6.41
   7  -7  -1   87.15    6.53
   8  -7   1   31.08    2.81
   8  -7   1   28.78    3.56
  -8   7   1   32.91    3.37
  -8   7   1   34.90    3.15
   8  -7   1   28.65    2.47
   8  -7   1   35.59    3.45
  -8   7   1   35.66    3.11
  -8   7   1   32.91    3.23
   8  -7   1   32.64    2.71
   8  -7   1   37.34    3.13
  -8   7  -1   32.45    2.78
   8  -7  -1   34.20    3.35
   8  -7  -1   33.52    3.16
   8  -7  -1   28.77    2.65
  -8   7  -1   34.40    3.24
   8  -7  -1   32.09    2.66
   8  -7  -1   31.90    3.27
  -8   7  -1   31.69    2.84
   8  -7  -1   31.76    3.08
  -8   7  -1   32.37    3.74
  -9  -7  -1   25.50    3.32
   9   7  -1   28.44    2.91
  -9  -7  -1   17.95    4.97
  -9  -7  -1   25.99    2.36
  -9  -7  -1   22.07    3.06
   9   7  -1   20.57    2.83
   9   7  -1   21.79    3.95
   9   7   1   26.99    3.39
   9   7   1   31.74    3.19
  -9  -7   1   18.67    2.78
  -9  -7   1   29.45    3.48
   9   7   1   19.17    2.75
  -9  -7   1   31.93    3.42
   9   7   1   31.02    2.88
 -10   7   1   32.54    2.84
  10  -7   1   34.70    3.11
 -10   7   1   36.97    3.64
 -10   7   1   36.75    3.97
  10  -7   1   32.26    2.58
  10  -7   1   35.30    3.92
  10  -7   1   30.21    3.52
  10  -7   1   39.49    3.19
  10  -7  -1   38.34    3.54
 -10   7  -1   32.00    3.20
  10  -7  -1   38.72    3.58
 -10   7  -1   33.94    2.94
  10  -7  -1   32.04    2.80
  10  -7  -1   34.47    3.15
  10  -7  -1   30.47    2.71
 -10   7  -1   36.29    4.49
  10  -7  -1   32.92    3.32
  11  -7   1   13.53    1.26
  11  -7   1   13.69    2.73
 -11   7   1   12.45    1.65
 -11   7   1   16.71    2.98
 -11   7   1   17.71    2.89
  11  -7   1   14.98    2.44
  11  -7   1   13.20    1.99
 -11   7  -1   13.03    1.90
  11  -7  -1   12.41    1.37
  11  -7  -1   11.61    2.35
  11  -7  -1   10.32    1.56
 -11   7  -1   11.99    1.38
  11  -7  -1   15.96    1.92
 -11   7  -1   10.58    2.79
  11  -7  -1   12.76    2.16
 -11   7  -1   19.19    2.96
  11  -7  -1   15.53    2.43
 -12   7   1   12.34    1.68
  12  -7   1   16.10    1.96
 -12   7   1   14.04    2.75
  12  -7   1   10.82    1.99
  12  -7   1   13.03    2.46
  12  -7   1   11.85    2.50
  12  -7   1   10.95    1.23
 -12   7   1   13.33    3.11
  12  -7  -1   13.67    1.93
  12  -7  -1   15.66    2.49
  12  -7  -1   12.14    2.21
  12  -7  -1   13.31    1.39
 -12   7  -1   18.06    2.76
  12  -7  -1   13.26    1.87
 -12   7  -1   11.90    1.48
 -12   7  -1   14.21    1.88
 -12   7  -1   15.76    2.96
  12  -7  -1   14.52    2.54
 -13   7   1   16.07    1.92
  13  -7   1   10.88    2.31
  13  -7   1   14.75    1.48
 -13   7   1   19.64    2.82
 -13   7   1   17.32    3.51
  13  -7   1   19.75    2.03
  13  -7   1   15.79    3.17
  13  -7   1   18.43    2.91
  13  -7  -1   13.56    2.48
  13  -7  -1   12.76    1.74
 -13   7  -1   19.10    1.97
 -13   7  -1   16.06    1.75
  13  -7  -1   16.77    2.01
  13  -7  -1   12.26    2.62
  13  -7  -1   14.94    2.37
 -13   7  -1    9.97    2.82
  13  -7  -1   16.44    1.51
  14  -7   1  159.46   11.50
  14  -7   1  164.97   11.20
 -14   7   1  158.98   12.42
 -14   7   1  162.90   11.46
 -14   7   1  155.72   12.26
  14  -7   1  163.79   11.18
  14  -7   1  158.37   11.83
  14  -7  -1  138.21   11.84
 -14   7  -1  155.43   11.26
  14  -7  -1  164.22   11.36
  14  -7  -1  153.54   11.50
 -14   7  -1  159.47   12.56
  14  -7  -1  160.12   11.14
  14  -7  -1  153.92   12.18
 -14   7  -1  152.85   11.33
 -14   7  -1  152.61   12.27
  15  -7   1   15.86    2.57
 -15   7   1   15.36    3.07
  15  -7   1   14.15    1.60
 -15   7   1   12.32    1.91
  15  -7   1   16.00    1.87
 -15   7   1   10.25    2.96
  15  -7   1   11.25    1.45
  15  -7  -1   14.87    2.01
  15  -7  -1    9.63    2.70
 -15   7  -1   11.97    1.52
  15  -7  -1   15.73    1.34
 -15   7  -1   15.75    3.33
 -15   7  -1   12.05    2.76
  15  -7  -1    9.49    2.38
 -15   7  -1   11.94    1.74
 -16   7   1  113.86    8.62
 -16   7   1  107.32    9.58
  16  -7   1  119.72    8.19
  16  -7   1  109.01    8.71
  16  -7   1  106.35    8.37
  16  -7   1  112.99    8.14
 -16   7   1  107.84    9.72
 -16   7  -1  111.53    9.75
  16  -7  -1  114.60    8.57
  16  -7  -1  132.63    8.55
 -16   7  -1  124.82    8.51
  16  -7  -1  105.11    9.56
 -16   7  -1  114.46    9.99
  16  -7  -1  120.01    8.21
  17  -7   1   71.93    5.07
  17  -7   1   65.25    5.84
  17  -7   1   76.30    5.42
 -17   7   1   70.07    7.06
 -17   7   1   63.85    6.83
 -17   7  -1   70.83    7.21
 -17   7  -1   70.23    7.44
  17  -7  -1   69.48    5.14
 -17   7  -1   71.60    5.54
  17  -7  -1   74.99    5.47
  17  -7  -1   69.47    5.57
 -18   7   1    3.03    2.56
  18  -7   1    4.27    1.86
  18   7  -1    7.75    3.02
 -18  -7  -1    6.87    4.82
 -18   7   1    4.68    3.14
  18  -7   1    8.70    1.32
 -18  -7  -1    7.18    4.47
 -18   7  -1    6.25    1.47
  18  -7  -1    7.54    1.36
  18  -7  -1    6.97    0.88
  18  -7  -1    5.55    1.39
 -18  -7   1    1.36    4.67
 -18   7  -1    6.97    3.04
 -18   7  -1    5.26    3.28
 -18  -7   1    7.72    4.44
  18   7   1    7.12    3.15
  18   7   1    3.06    3.31
  19  -7   1   14.60    2.79
 -19   7   1   14.89    4.01
 -19   7   1   18.96    4.28
  19   7  -1    7.46    2.80
  19  -7   1   12.61    1.58
 -19  -7  -1   14.90    5.27
 -19  -7  -1    8.16    5.22
  19  -7  -1   16.18    2.21
  19   7   1    7.81    3.57
 -19   7  -1   11.03    2.08
  19   7   1   11.06    3.92
 -19   7  -1   13.26    4.44
  19  -7  -1   11.38    1.20
  19  -7  -1   15.20    1.85
 -19   7  -1   15.23    4.14
 -19  -7   1   12.43    4.52
 -19  -7   1   12.95    5.81
 -20  -7  -1    4.25    5.92
 -20   7   1   21.26    4.75
 -20   7   1   24.78    4.97
  20  -7   1   20.10    3.03
 -20  -7  -1    8.69    5.44
  20  -7   1   19.48    1.94
 -20  -7   1    5.24    7.28
  20  -7  -1   15.04    1.50
 -20   7  -1   18.59    2.61
  20  -7  -1   15.36    2.22
 -20   7  -1   18.76    4.67
 -20   7  -1   22.90    5.17
 -21   7   1   45.16    6.22
  21  -7   1   31.40    4.02
 -21   7   1   44.28    7.06
  21  -7   1   38.57    3.47
  21  -7  -1   47.53    3.86
 -21   7  -1   46.55    7.64
 -21   7  -1   39.79    6.87
 -22  -7  -1   -0.43    7.25
 -22  -7  -1   12.29    6.56
  22   7  -1   13.38    3.64
  22   7  -1   10.40    4.16
  22   7   1   18.66    5.15
 -22  -7   1   -0.98    5.88
  22   7   1    6.36    2.85
 -22  -7   1   22.51    7.74
  23   7  -1    0.13    4.20
  23  -7   1    2.60    1.81
 -23   7   1    3.95    5.21
  23  -7   1    1.48    1.25
 -23  -7  -1    7.65    6.51
 -23  -7  -1   -2.62    7.77
 -23   7   1    4.56    5.11
  23   7  -1    2.63    3.24
  23  -7  -1    6.36    1.73
  23   7   1    3.75    3.47
 -23   7  -1   -3.25    5.38
  23   7   1    7.59    6.55
 -23  -7   1    1.44    6.24
 -23  -7   1    6.17    7.94
 -23   7  -1   12.83    5.48
  23  -7  -1    5.17    2.99
 -24   7   1   27.06    7.91
  24  -7   1   21.61    2.98
 -24   7   1   28.85    6.78
  24  -7   1   26.96    4.19
  24  -7  -1   27.66    4.39
 -24   7  -1   17.80    7.00
 -24   7  -1   22.37    6.87
  24  -7  -1   26.99    3.12
  25  -7   1    3.23    1.83
  25  -7   1    6.85    2.80
 -25   7   1    3.50    6.29
 -25   7   1   -0.12    5.08
 -25   7  -1   -2.41    5.76
 -25   7  -1    8.82    5.20
  25  -7  -1   -1.36    1.99
  25  -7  -1    5.45    2.80
 -26   7   1    8.92    6.05
  26  -7   1   20.14    4.13
 -26   7   1    8.60    6.60
  26  -7  -1   14.74    3.59
  26  -7  -1   12.13    2.98
 -26   7  -1   20.80    6.31
 -26   7  -1    8.12    6.09
  27  -7   1    3.33    3.92
  27  -7   1   -0.44    2.25
 -27   7   1    9.13    5.92
 -27   7   1    3.30    6.67
  27  -7  -1   -0.87    3.05
 -27   7  -1    8.83    6.51
 -27   7  -1   -5.54    5.37
  27  -7  -1    5.53    3.21
 -28   7   1   18.34    7.46
  28  -7   1   14.10    4.72
  28  -7   1    8.53    2.74
 -28   7   1   10.14    6.49
 -28   7  -1   14.60    6.60
  28  -7  -1   15.75    3.69
 -28   7  -1   14.26    7.64
  28  -7  -1   13.16    3.38
 -29   7   1   -4.13    7.19
  29  -7   1    4.65    4.13
 -29   7   1    0.22    6.82
  29  -7   1   -1.60    2.73
  29  -7  -1   -1.39    2.77
  29  -7  -1    2.16    3.23
 -29   7  -1    6.17    6.38
 -29   7  -1   -1.94    7.59
 -30   7   1    0.85    7.07
 -30   7   1   -8.14    8.15
  30  -7   1   -3.10    3.32
  30  -7   1   -2.87    4.02
 -30   7  -1   -3.35    7.34
  30  -7  -1    4.27    3.70
  30  -7  -1   -3.86    2.81
 -30   7  -1   -4.49    8.13
   0  -8   1   11.22    1.45
   0  -8   1    7.36    1.07
   0   8   1    8.51    1.85
   0   8   1   10.08    1.41
   0   8  -1    8.05    1.14
   0  -8   1    9.86    2.05
   0   8  -1    8.86    1.58
   0  -8  -1   11.80    2.37
   0   8   1   13.52    1.96
   0  -8   1   10.21    1.57
   0   8  -1   12.78    2.38
   0  -8  -1    8.44    1.39
   0   8  -1    9.74    1.57
   1   8  -1    9.99    1.87
   1   8  -1   13.42    2.72
  -1  -8  -1    7.84    1.58
   1   8  -1   10.20    1.58
   1   8  -1   11.98    1.31
  -1  -8  -1   10.68    1.60
  -1  -8  -1   11.03    2.23
  -1  -8   1   10.05    1.21
  -1  -8   1    9.27    2.03
   1   8   1   12.77    2.36
  -1  -8   1   11.18    1.53
  -1  -8   1    9.71    1.71
   1  -8  -1   13.39    1.69
   1   8   1   12.06    2.25
   1   8   1   10.52    1.52
   2   8  -1   32.60    2.66
  -2  -8  -1   29.75    3.51
  -2  -8  -1   37.75    2.58
   2   8  -1   33.51    2.94
  -2  -8  -1   30.58    3.01
   2   8  -1   32.45    3.17
   2   8  -1   33.18    3.78
  -2  -8  -1   32.11    2.91
   2   8   1   30.41    2.47
  -2  -8   1   33.18    3.22
  -2  -8   1   30.15    3.13
   2   8   1   32.12    2.90
  -2  -8   1   30.22    2.64
  -2  -8   1   34.11    2.87
   2   8   1   25.16    3.40
   3   8  -1   14.46    3.13
   3   8  -1   20.91    2.16
  -3  -8  -1   14.09    1.68
  -3  -8  -1   14.79    2.74
   3   8  -1   18.01    1.74
   3   8  -1   13.53    2.02
  -3  -8  -1   12.37    1.91
  -3  -8  -1   18.76    2.61
  -3  -8   1   20.57    2.35
  -3  -8   1   11.73    2.29
   3   8   1   16.55    1.71
  -3  -8   1   12.44    1.76
  -3  -8   1   18.62    1.77
   3   8   1   15.40    2.65
   3   8   1   19.63    2.07
   6   8  -1  141.38   12.36
   6   8  -1  140.88   12.22
  -6  -8  -1  140.32   12.50
   6  -8   1  188.34   12.07
  -6   8   1  189.78   12.60
  -6   8   1  181.27   12.27
  -6   8   1  182.66   12.64
   6  -8   1  190.81   12.26
   6   8  -1  159.56   13.25
  -6   8  -1  186.11   12.29
  -6  -8   1  138.93   12.52
  -6  -8   1  141.39   12.39
   6  -8  -1  179.10   12.07
   6  -8  -1  189.80   12.15
   6  -8  -1  185.04   12.42
   6  -8  -1  180.36   12.24
  -6  -8   1  140.67   12.28
  -6   8  -1  187.97   12.04
   6  -8  -1  182.44   12.58
   7  -8   1   76.47    5.45
  -7   8   1   65.07    5.31
  -7   8   1   62.66    5.39
  -7   8   1   67.08    5.18
   7  -8   1   64.14    5.68
  -7   8   1   64.97    5.39
   7  -8   1   58.49    4.80
   7  -8   1   67.43    4.85
   7  -8   1   73.68    5.32
   7  -8   1   65.22    5.10
  -7   8  -1   62.24    4.99
  -7   8  -1   60.86    5.64
   7  -8  -1   63.41    5.33
   7  -8  -1   59.21    4.86
  -7   8  -1   69.12    5.51
  -7   8  -1   63.29    4.84
   7  -8  -1   61.25    5.10
   7  -8  -1   62.83    5.29
   7  -8  -1   65.22    4.90
   7  -8  -1   64.23    5.34
  -9   8   1   18.15    2.37
   9  -8   1   16.15    1.97
   9   8  -1   25.98    5.13
   9  -8   1   19.47    2.36
  -9  -8  -1   24.18    3.35
   9  -8   1   19.10    1.94
   9  -8   1   19.94    2.67
   9  -8   1   19.96    2.40
  -9  -8  -1   30.12    5.36
  -9   8   1   15.43    2.58
   9  -8   1   15.12    1.54
  -9   8   1   16.65    2.62
   9   8  -1   23.46    2.65
   9  -8   1   18.31    3.07
  -9   8   1   19.04    2.30
  -9  -8   1   20.96    3.45
   9   8   1   25.10    2.85
   9  -8  -1   15.72    2.24
  -9   8  -1   15.79    3.31
   9   8   1   25.06    2.95
  -9   8  -1   19.90    1.95
   9  -8  -1   17.82    1.81
   9  -8  -1   17.51    2.50
   9  -8  -1   19.51    1.83
  -9   8  -1   15.92    2.51
   9  -8  -1   18.39    2.51
   9  -8  -1   20.78    2.29
  -9   8  -1   17.10    1.99
  10  -8   1    8.75    1.43
  10  -8   1    7.08    1.64
  10  -8   1    9.03    1.93
 -10   8   1    9.53    1.63
  10  -8   1    6.71    0.88
 -10   8   1    7.18    1.89
 -10   8   1    6.28    1.87
  10  -8   1    6.97    2.23
  10  -8   1    8.71    1.89
 -10   8   1    9.24    2.19
  10  -8  -1    8.21    1.72
  10  -8  -1    6.44    1.80
 -10   8  -1    6.50    2.43
  10  -8  -1    6.77    1.53
 -10   8  -1    7.28    1.39
 -10   8  -1    8.90    1.37
  10  -8  -1    7.12    1.18
 -10   8  -1    7.58    1.68
  10  -8  -1    8.85    1.80
  10  -8  -1    5.50    1.17
  11  -8   1   69.45    5.49
  11  -8   1   71.29    5.94
  11  -8   1   70.65    6.21
  11  -8   1   66.85    5.01
  11  -8   1   65.15    5.32
 -11   8   1   72.28    6.28
 -11   8   1   75.92    6.19
  11  -8  -1   67.56    5.85
  11  -8  -1   66.63    5.68
 -11   8  -1   69.06    5.55
  11  -8  -1   63.46    5.11
  11  -8  -1   65.08    5.55
  11  -8  -1   70.00    5.28
 -11   8  -1   64.30    5.25
  11  -8  -1   71.65    5.83
 -11   8  -1   79.40    6.58
 -12   8   1   42.72    4.45
  12  -8   1   51.27    3.85
  12  -8   1   44.98    3.31
  12  -8   1   41.95    4.25
  12  -8   1   40.69    3.69
  12  -8   1   46.55    4.69
 -12   8   1   43.68    3.59
  12  -8   1   44.84    3.88
 -12   8   1   49.28    5.18
  12  -8  -1   47.66    3.71
  12  -8  -1   47.31    4.34
  12  -8  -1   41.39    4.09
 -12   8  -1   50.62    4.60
  12  -8  -1   37.37    3.82
 -12   8  -1   50.53    4.86
  12  -8  -1   39.53    4.25
  12  -8  -1   36.53    3.38
 -12   8  -1   38.45    3.81
 -13   8   1   32.05    4.49
  13  -8   1   32.94    3.85
  13  -8   1   39.41    3.30
  13  -8   1   40.27    3.24
  13  -8   1   27.70    4.08
  13  -8   1   33.86    3.48
 -13   8   1   37.97    3.91
 -13   8   1   30.05    3.09
 -13   8  -1   30.39    2.84
 -13   8  -1   43.50    4.30
 -13   8  -1   37.05    3.25
  13  -8  -1   28.93    2.95
  13  -8  -1   33.20    2.80
  13  -8  -1   36.61    3.31
 -13   8  -1   32.05    4.38
  13  -8  -1   34.53    3.81
  13  -8  -1   36.90    3.97
  13  -8  -1   35.49    3.67
  14  -8   1   37.23    3.00
 -14   8   1   35.83    3.43
 -14   8   1   43.83    4.73
  14  -8   1   40.93    3.34
 -14  -8  -1   27.45    5.00
 -14  -8  -1   25.36    5.33
 -14   8   1   43.35    4.44
  14  -8   1   44.13    3.57
  14   8  -1   28.61    4.23
  14   8  -1   30.13    5.06
  14  -8  -1   46.98    4.41
 -14   8  -1   40.30    4.44
  14  -8  -1   39.55    3.03
 -14  -8   1   35.16    5.30
  14  -8  -1   38.84    3.24
  14  -8  -1   38.17    3.57
 -14   8  -1   43.43    4.91
 -14   8  -1   35.91    3.18
 -14  -8   1   25.02    5.17
  14  -8  -1   41.15    4.16
 -14   8  -1   43.80    3.48
  15  -8   1   70.70    4.85
  15  -8   1   63.57    5.10
 -15   8   1   51.27    6.05
  15  -8   1   63.66    4.67
 -15   8   1   58.69    5.85
 -15   8   1   59.14    4.98
  15  -8   1   55.02    5.36
 -15   8  -1   62.77    4.87
  15  -8  -1   50.69    5.73
  15  -8  -1   66.31    4.87
  15  -8  -1   67.03    4.65
 -15   8  -1   56.11    6.28
 -15   8  -1   70.91    6.20
 -15   8  -1   62.39    4.90
  15  -8  -1   60.93    5.11
  16  -8   1   66.97    5.08
  16  -8   1   71.77    5.11
 -16   8   1   66.72    6.49
  16  -8   1   62.19    5.81
 -16   8   1   63.60    5.43
 -16   8   1   65.70    6.75
  16  -8   1   70.57    4.95
  16  -8   1   67.26    5.47
 -16   8  -1   66.12    5.25
  16  -8  -1   58.47    6.44
  16  -8  -1   69.77    5.47
  16  -8  -1   68.26    4.95
 -16   8  -1   60.70    6.86
  16  -8  -1   69.02    5.17
 -16   8  -1   67.48    6.56
 -16   8  -1   70.60    5.24
 -17  -8  -1   14.10    5.16
  17   8  -1   11.55    3.15
 -17  -8  -1   17.88    4.64
  17  -8   1   11.08    2.20
  17  -8   1    8.37    1.38
  17  -8   1    7.35    1.04
  17  -8   1    9.65    1.82
 -17   8   1    9.39    3.23
 -17   8   1   10.36    3.12
  17  -8   1    8.69    1.64
  17   8  -1   16.80    4.09
  17  -8  -1   12.03    2.06
  17  -8  -1    6.24    1.01
 -17   8  -1    9.37    1.65
 -17   8  -1   10.19    3.08
 -17  -8   1   18.62    4.46
  17  -8  -1   10.03    1.30
 -17  -8   1    7.85    4.57
 -17   8  -1    7.50    1.51
  17   8   1    7.45    3.03
 -17   8  -1    8.39    3.11
 -18  -8  -1   14.53    5.23
  18  -8   1   22.13    3.72
  18  -8   1   22.73    2.62
  18  -8   1   27.58    2.37
 -18   8   1   23.58    4.56
  18  -8   1   25.15    2.02
  18  -8   1   25.67    2.22
 -18   8   1   24.68    4.82
  18  -8  -1   29.87    2.49
 -18   8  -1   28.88    2.84
 -18  -8   1   19.34    5.84
 -18  -8   1   14.27    5.13
 -18   8  -1   22.40    4.82
  18  -8  -1   27.38    2.79
  18  -8  -1   25.81    2.09
 -18   8  -1   28.47    5.07
 -19   8   1   22.48    4.62
 -19   8   1   19.49    4.50
  19  -8   1   22.16    3.59
  19  -8   1   17.13    1.50
  19  -8   1   16.68    2.38
  19  -8   1   18.38    1.87
 -19  -8   1   14.03    6.18
 -19   8  -1   19.99    4.43
  19  -8  -1   18.89    2.07
  19  -8  -1   19.78    2.70
 -19   8  -1   19.12    2.42
 -19   8  -1   22.64    5.23
  19  -8  -1   18.66    1.62
  20  -8   1   34.29    3.57
 -20   8   1   38.73    6.28
  20  -8   1   37.30    3.00
  20  -8   1   28.61    4.75
 -20   8   1   32.78    5.75
 -20   8  -1   37.10    6.45
  20  -8  -1   35.46    2.75
  20   8   1   26.52    5.20
  20  -8  -1   38.75    3.36
 -20   8  -1   38.47    6.03
 -20   8  -1   30.90    3.50
  20  -8  -1   43.25    3.55
 -22  -8  -1   12.19    6.74
 -22  -8  -1    1.33    7.15
  22  -8   1   11.21    1.76
  22  -8   1    7.25    2.33
 -22   8   1    8.42    4.49
  22   8  -1   12.32    4.81
 -22   8   1    7.27    4.49
  22  -8  -1   10.49    2.82
 -22   8  -1   10.13    4.61
  22  -8  -1    5.78    1.61
  22   8   1   22.33    6.66
 -22  -8   1    9.52    6.51
 -22  -8   1    9.02    7.84
 -22   8  -1    4.29    4.83
 -23   8   1   85.62   10.22
 -23   8   1   87.65    9.78
  23  -8   1   79.77    7.50
  23  -8   1   85.87    6.58
  23  -8  -1   78.93    7.49
  23  -8  -1   90.49    6.82
 -23   8  -1   71.62   10.11
 -23   8  -1   97.21    9.99
 -24   8   1   42.27    8.11
  24  -8   1   43.88    3.94
 -24   8   1   44.71    8.20
  24  -8   1   44.00    5.41
  24  -8  -1   40.85    4.05
 -24   8  -1   48.29    9.25
 -24   8  -1   49.11    8.72
  24  -8  -1   38.26    5.30
 -25   8   1    5.42    6.29
 -25   8   1    9.77    5.75
  25  -8   1    9.28    3.16
  25  -8  -1    2.76    2.63
 -25   8  -1    2.90    5.73
  25  -8  -1    4.44    1.90
 -25   8  -1   -0.92    5.37
 -26   8   1    5.75    5.57
 -26   8   1    1.75    6.01
  26  -8   1    4.10    3.48
  26  -8  -1    8.50    3.25
 -26   8  -1    0.29    6.06
 -26   8  -1   -0.09    5.65
  26  -8  -1    3.59    2.33
  27  -8   1   13.10    4.46
 -27   8   1    5.13    5.79
  27  -8   1    1.79    2.18
 -27   8   1    5.26    7.18
  27  -8  -1    7.84    3.20
  27  -8  -1    6.01    2.74
 -27   8  -1   10.99    5.57
 -27   8  -1    8.85    6.28
 -28   8   1   -0.49    6.81
  28  -8   1    0.94    3.81
 -28   8   1   -1.10    6.30
 -28   8  -1    2.07    5.90
 -28   8  -1    6.03    6.45
  28  -8  -1    5.56    3.33
 -29   8   1   -0.12    6.66
  29  -8   1    2.82    2.68
 -29   8   1   20.33    8.71
  29  -8   1    5.26    4.26
  29  -8  -1    9.73    3.53
 -29   8  -1    3.46    7.02
 -29   8  -1    4.93    6.52
  29  -8  -1    4.78    2.98
  30  -8   1    2.46    3.16
 -30   8   1    2.21    8.27
  30  -8   1    2.44    3.56
 -30   8   1   10.53    6.88
  30  -8  -1   -4.20    2.91
  30  -8  -1    9.98    3.37
 -30   8  -1    2.14    7.60
 -30   8  -1   -2.46    7.36
  31  -8   1    1.47    3.75
 -31   8   1    2.24    7.47
 -31   8   1    1.87    9.06
  31  -8  -1    2.27    3.45
  31  -8  -1   -2.99    3.11
 -31   8  -1    2.01    7.71
   0   9  -1    9.01    1.25
   0   9  -1   10.74    1.62
   0  -9  -1   12.33    2.58
   0  -9   1   12.06    2.09
   0   9   1   11.96    2.10
   0  -9   1    9.43    1.14
   0   9  -1   10.04    2.75
   0  -9  -1   10.02    1.72
   0   9  -1    8.83    1.83
   0  -9  -1    9.44    1.54
   0   9   1   11.37    2.58
   0  -9   1    9.12    1.85
   0  -9   1   13.20    1.58
   0   9   1   11.87    1.61
   3   9  -1   35.59    2.97
  -3  -9  -1   37.30    2.88
  -3  -9  -1   31.72    3.95
   3   9  -1   39.35    4.87
  -3  -9  -1   38.62    3.55
   3   9  -1   35.19    3.28
   3   9  -1   35.46    3.29
  -3  -9  -1   35.49    3.19
  -3  -9   1   33.09    2.94
   3   9   1   28.87    2.80
   3   9   1   36.07    3.26
  -3  -9   1   34.69    3.40
  -3   9  -1   31.45    2.96
  -3  -9   1   38.13    3.55
   3   9   1   36.33    5.00
  -3  -9   1   37.08    3.14
  -4   9   1   51.84    4.82
   4  -9   1   54.91    4.08
  -4   9   1   45.42    4.21
  -4   9   1   53.00    3.89
   4  -9   1   49.06    3.69
   4  -9  -1   51.03    3.83
  -4   9  -1   54.45    3.97
   4  -9  -1   43.24    4.41
   4  -9  -1   50.32    3.72
   4  -9  -1   51.12    4.11
  -4   9  -1   46.86    4.00
  -4   9  -1   44.97    3.67
   4  -9  -1   44.22    3.53
   6  -9   1  183.90   12.16
  -6   9   1  167.05   12.00
   6  -9   1  150.89   11.85
   6   9  -1  176.06   12.43
  -6  -9  -1  142.54   12.24
   6  -9   1  185.92   12.84
   6  -9   1  162.24   12.34
   6   9  -1  170.79   12.19
  -6   9   1  164.78   12.08
  -6  -9  -1  161.83   12.53
   6   9  -1  182.11   13.12
  -6   9   1  162.95   12.61
  -6   9   1  165.13   12.43
  -6  -9  -1  171.59   12.58
  -6  -9   1  173.41   12.34
   6   9   1  164.68   11.97
  -6   9  -1  169.84   12.03
  -6   9  -1  172.18   12.58
  -6   9  -1  157.73   11.86
   6  -9  -1  155.41   12.04
   6  -9  -1  172.52   11.96
  -6  -9   1  172.25   12.63
  -6  -9   1  179.29   12.50
   6   9   1  168.08   12.12
   6  -9  -1  160.97   12.04
   6  -9  -1  175.60   12.27
   6  -9  -1  166.33   11.81
   6  -9  -1  188.04   12.44
   6  -9  -1  161.10   12.47
  -6   9  -1  164.48   12.13
   6   9   1  171.13   13.39
  -8   9   1   10.91    2.14
   8   9  -1    9.27    2.84
   8  -9   1   10.91    1.43
   8  -9   1   10.29    2.37
  -8   9   1    9.20    2.00
  -8   9   1    8.51    1.89
  -8  -9  -1    7.48    2.15
   8  -9   1   12.01    2.04
   8  -9   1    9.69    2.08
  -8   9   1    9.69    1.70
   8   9  -1   11.11    2.21
  -8  -9  -1    8.78    2.39
  -8  -9  -1    8.59    2.24
   8   9  -1    6.98    1.87
   8  -9   1   10.23    1.36
   8  -9   1   11.95    2.12
  -8  -9  -1   10.90    2.36
   8  -9  -1    8.51    1.57
  -8   9  -1   12.00    2.37
  -8  -9   1    7.22    1.97
   8   9   1   12.63    3.41
  -8   9  -1    9.48    1.63
  -8  -9   1    8.97    2.41
  -8   9  -1   10.54    2.60
   8  -9  -1   10.60    1.94
   8  -9  -1   10.07    1.85
   8  -9  -1    9.49    1.37
  -8  -9   1    9.17    2.35
  -8   9  -1   11.64    1.38
   8  -9  -1    9.63    2.03
   8   9   1    8.26    2.04
   8   9   1    9.12    1.98
   8  -9  -1   10.67    1.51
   8   9   1    7.51    1.95
   9   9  -1    5.72    2.62
  -9  -9  -1    8.61    2.37
  -9   9   1   10.57    2.14
  -9   9   1   10.91    2.03
   9  -9   1   13.00    2.16
   9  -9   1   10.46    1.47
   9   9  -1    6.81    1.98
   9   9  -1    5.31    1.87
   9  -9   1   12.57    2.09
   9  -9   1   12.16    2.39
  -9   9   1   11.72    2.31
  -9  -9  -1    4.07    3.66
   9  -9   1    9.60    1.95
  -9  -9  -1    8.59    2.22
   9  -9   1   10.58    1.53
  -9   9   1   11.16    1.81
   9   9   1    6.22    2.13
   9  -9  -1    9.09    1.36
   9  -9  -1    8.99    1.53
   9   9   1    7.86    2.81
  -9  -9   1    7.00    1.96
   9  -9  -1    9.87    2.00
   9  -9  -1    9.23    1.37
   9  -9  -1    8.89    1.89
   9  -9  -1   10.18    1.81
  -9   9  -1    8.62    1.55
  -9  -9   1    4.50    2.18
  -9   9  -1   10.07    1.44
   9   9   1    7.15    2.19
   9  -9  -1   10.44    1.45
   9   9   1    6.51    2.05
  -9   9  -1   10.16    2.30
  -9   9  -1   11.79    2.96
  -9  -9   1    7.32    2.07
  10  -9   1  150.33   10.69
  10  -9   1  153.78   10.72
 -10   9   1  141.62   10.95
  10  -9   1  149.43   11.24
 -10   9   1  141.91   11.16
  10  -9   1  150.24   11.00
  10  -9   1  141.79   10.45
  10  -9   1  145.43   10.47
  10  -9   1  140.22   10.23
 -10   9   1  152.75   11.06
 -10   9   1  144.97   10.91
 -10   9  -1  140.12   10.41
 -10   9  -1  146.15   10.62
  10  -9  -1  142.98   10.40
  10  -9  -1  139.31   10.81
 -10   9  -1  143.91   10.88
  10  -9  -1  122.42   10.62
  10  -9  -1  142.04   10.88
 -10   9  -1  152.41   11.49
  10  -9  -1  148.44   10.96
  10  -9  -1  147.88   10.45
 -11   9   1  170.79   13.88
 -11   9   1  203.89   14.34
 -11   9   1  185.55   14.48
  11  -9   1  187.30   13.57
  11  -9   1  197.61   13.36
  11  -9   1  181.47   14.10
  11  -9   1  206.41   13.81
 -11   9   1  188.78   14.33
  11  -9   1  190.34   13.65
  11  -9   1  187.18   14.40
  11  -9  -1  177.13   13.89
  11  -9  -1  193.28   13.51
  11  -9  -1  204.51   14.16
 -11   9  -1  195.68   13.81
  11  -9  -1  191.36   13.58
  11  -9  -1  160.05   13.82
  11  -9  -1  197.79   14.10
 -11   9  -1  189.09   13.95
 -11   9  -1  210.66   14.66
 -11   9  -1  179.32   13.53
  12   9  -1   46.11    4.81
 -12  -9  -1   48.24    5.34
 -12  -9  -1   40.94    4.51
 -12  -9  -1   42.77    4.84
 -12  -9  -1   41.36    4.57
  12   9  -1   48.87    4.97
 -12  -9   1   43.80    5.53
  12   9   1   44.86    4.84
  12   9   1   44.91    4.28
  12   9   1   37.74    5.69
 -12  -9   1   39.27    4.38
 -12  -9   1   47.22    5.16
  13  -9   1   87.09    7.01
  13  -9   1   89.02    6.48
  13  -9   1   80.01    7.72
  13  -9   1  101.42    6.95
 -13   9   1   95.34    7.54
  13  -9   1   89.95    6.80
 -13   9   1   96.21    7.84
  13  -9   1   88.56    7.45
  13  -9  -1   85.61    6.67
  13  -9  -1   86.52    7.34
 -13   9  -1   92.06    7.92
  13  -9  -1   85.08    7.42
  13  -9  -1   85.95    6.59
 -13   9  -1   99.63    7.67
 -13   9  -1   91.31    7.04
  13  -9  -1   81.20    7.13
  13  -9  -1   83.30    6.98
  14  -9   1   10.92    2.07
 -14   9   1   11.66    2.90
  14  -9   1    5.43    0.99
  14  -9   1    8.25    1.72
 -14   9   1    8.76    2.30
  14  -9   1    9.71    1.94
 -14   9   1    5.68    1.35
 -14   9  -1    8.47    1.82
  14  -9  -1    8.42    1.77
  14  -9  -1   10.18    2.47
  14  -9  -1    8.20    2.14
  14  -9  -1    5.51    1.30
  14  -9  -1    6.44    1.23
  14  -9  -1    8.89    1.94
 -15   9   1   42.35    5.29
  15  -9   1   54.65    4.62
  15  -9   1   55.43    4.41
 -15   9   1   50.44    5.07
  15  -9   1   42.95    3.76
 -15   9   1   45.18    4.11
  15  -9   1   49.88    4.18
 -15   9  -1   46.42    3.94
  15  -9  -1   45.02    3.92
  15  -9  -1   52.83    3.85
 -15   9  -1   45.03    5.40
  15  -9  -1   51.45    5.03
  15  -9  -1   54.82    4.43
 -15   9  -1   46.42    5.15
  15  -9  -1   40.56    5.07
 -15   9  -1   58.03    4.28
  16  -9   1   21.24    2.45
 -16   9   1   18.97    2.56
  16  -9   1   20.92    2.14
 -16  -9  -1   31.15    5.82
 -16   9   1   23.27    4.33
 -16   9   1   25.79    3.86
 -16  -9  -1   23.33    5.41
  16   9  -1   30.39    4.49
  16  -9   1   28.30    3.12
 -16   9  -1   21.72    4.31
  16   9   1   33.44    4.53
 -16  -9   1   30.18    5.98
 -16   9  -1   21.48    2.42
  16  -9  -1   23.64    3.82
  16  -9  -1   28.91    2.91
 -16   9  -1   26.62    2.64
  16  -9  -1   25.14    2.16
 -16   9  -1   21.51    3.92
  16   9   1   33.08    4.93
  16  -9  -1   19.14    2.12
  17  -9   1   33.75    3.24
 -17   9   1   23.26    4.24
  17  -9   1   28.54    2.29
  17  -9   1   27.12    3.42
  17  -9   1   25.00    2.81
 -17   9   1   26.54    4.60
  17  -9   1   28.89    2.60
 -17   9  -1   23.69    2.77
  17  -9  -1   27.45    2.29
  17  -9  -1   22.69    2.91
  17  -9  -1   29.15    2.46
 -17   9  -1   29.99    4.52
 -17   9  -1   25.08    2.72
 -17   9  -1   25.14    4.93
  18  -9   1    6.78    1.82
  18  -9   1    4.66    1.10
 -18   9   1    2.82    3.36
  18  -9   1    6.14    1.01
 -18   9   1    3.45    3.07
  18  -9   1    5.45    1.93
  18  -9   1    6.24    1.26
 -18   9  -1    3.68    1.46
  18  -9  -1    5.88    1.24
  18  -9  -1    7.84    1.83
 -18   9  -1    6.14    2.98
  18  -9  -1    7.54    0.99
 -18   9  -1    3.42    3.18
 -19  -9  -1   17.43    5.84
 -19  -9  -1   10.10    5.45
 -19   9  -1    3.75    3.13
 -19  -9   1   22.14    5.56
  20  -9   1   13.10    2.85
  20  -9   1   12.94    1.45
 -20  -9  -1   12.16    5.73
 -20   9   1   10.10    4.27
  20  -9   1    9.37    1.11
 -20   9   1    9.73    3.95
 -20  -9   1    4.58    5.65
  20  -9  -1   15.55    2.84
  20   9   1   11.72    4.20
 -20   9  -1   15.35    4.39
 -20  -9   1   14.64    7.93
  20  -9  -1   11.67    1.20
  20   9   1   18.87    4.82
 -20   9  -1   14.39    4.68
 -20   9  -1    8.79    1.87
 -21   9   1   14.70    4.29
  21   9  -1    7.91    4.56
  21   9  -1   12.38    3.71
 -21   9   1   12.05    4.27
  21  -9   1   11.17    1.48
 -21  -9  -1    6.85    5.98
  21  -9   1   10.94    3.01
 -21  -9  -1   -2.64    7.47
  21   9   1   15.14    4.11
  21  -9  -1    9.79    1.13
  21  -9  -1   12.63    2.73
 -21  -9   1   15.32    6.29
  21  -9  -1   11.08    1.86
 -21   9  -1    1.77    4.18
 -21  -9   1    9.56    7.47
 -21   9  -1   11.52    4.67
  21   9   1   16.01    6.71
 -21   9  -1    9.52    1.96
  23  -9   1  108.95    7.92
  23  -9   1  106.77    8.97
 -23   9   1  117.62   11.33
 -23   9   1   96.91   10.57
  23  -9  -1  104.06    7.49
 -23   9  -1  101.72   11.07
  23  -9  -1  110.92    8.13
 -23   9  -1  101.89   10.95
  23  -9  -1   97.56    8.87
  24  -9   1    2.24    1.41
 -24   9   1    1.66    5.45
  24  -9   1    4.71    3.11
 -24   9   1    3.31    5.93
  24  -9  -1    6.49    1.70
  24  -9  -1    3.13    2.83
 -24   9  -1   -4.61    5.30
 -24   9  -1    7.67    5.87
  25  -9   1   30.65    3.34
 -25   9   1   36.97    7.62
  25  -9   1   26.98    4.87
 -25   9   1   25.65    7.82
 -25   9  -1   28.42    6.59
 -25   9  -1   31.74    7.46
  25  -9  -1   34.65    3.55
  25  -9  -1   32.66    4.48
  26  -9   1   -1.48    1.68
 -26   9   1   -0.73    5.29
  26  -9   1    3.43    3.60
 -26   9   1    9.48    6.55
 -26   9  -1   -0.58    5.17
 -26   9  -1   -2.30    6.17
  26  -9  -1    0.56    2.88
  26  -9  -1    4.35    2.13
  27  -9   1   12.58    4.17
 -27   9   1    7.18    5.64
 -27   9   1   14.35    7.52
  27  -9  -1   11.78    3.54
 -27   9  -1    7.17    5.61
 -27   9  -1    2.32    6.35
  27  -9  -1    7.62    2.70
 -28   9   1   16.33    7.73
  28  -9   1   12.99    2.82
 -28   9   1   14.56    6.51
  28  -9   1   22.34    4.71
 -28   9  -1   11.32    7.44
 -28   9  -1   13.04    6.34
  28  -9  -1   14.94    3.74
  28  -9  -1   23.44    4.19
 -29   9   1    3.08    7.80
 -29   9   1   -2.34    6.20
  29  -9   1    0.35    3.18
  29  -9  -1    0.40    2.68
 -29   9  -1   -5.65    6.07
  29  -9  -1    3.33    3.47
 -29   9  -1   -3.37    7.37
  30  -9   1    0.82    3.64
 -30   9   1    2.56    7.82
  30  -9   1    3.14    2.90
 -30   9   1   12.81    6.76
  30  -9  -1    9.38    3.40
  30  -9  -1    7.30    3.14
 -30   9  -1    0.34    7.45
 -30   9  -1    1.55    7.14
 -31   9   1   -1.86    7.24
 -31   9   1   10.76    8.71
  31  -9   1    3.57    3.86
  31  -9  -1    4.48    3.61
 -31   9  -1   -2.71    7.68
   0  10  -1  190.36   13.56
   0  10  -1  185.96   14.16
   0 -10   1  183.62   13.68
   0 -10   1  185.24   13.50
   0 -10   1  187.53   13.38
   0  10   1  191.14   13.40
   0 -10  -1  185.27   13.41
   0 -10  -1  171.92   13.93
   0 -10   1  190.97   13.20
   0  10  -1  199.82   13.18
   0 -10  -1  177.61   13.49
   0  10   1  200.57   13.62
   0  10  -1  186.18   13.48
   0  10   1  175.80   14.29
   2  10  -1   45.63    3.31
   2  10  -1   43.73    3.74
   2  10  -1   31.66    3.63
  -2 -10  -1   44.15    3.84
   2  10  -1   36.14    4.62
  -2 -10  -1   33.80    4.27
   2  10   1   47.56    3.66
   2  10   1   45.17    4.67
   2  10   1   38.20    3.77
  -2 -10   1   32.02    3.91
  -2 -10   1   47.61    3.84
   3 -10   1   29.57    3.45
   3  10  -1   36.07    3.42
   3  10  -1   30.83    3.33
   3 -10   1   32.56    2.96
   3 -10   1   39.88    2.78
  -3  10   1   38.97    5.02
  -3  10   1   40.88    3.77
  -3 -10  -1   40.60    3.58
   3  10  -1   41.01    3.07
  -3 -10  -1   29.92    2.84
  -3 -10  -1   32.32    4.03
   3 -10   1   30.69    3.38
   3  10  -1   29.55    4.38
   3 -10  -1   40.21    3.02
  -3 -10   1   38.62    3.50
   3  10   1   37.44    4.26
  -3 -10   1   41.48    3.09
   3 -10  -1   31.87    3.67
  -3  10  -1   30.54    4.68
   3  10   1   35.07    2.84
  -3  10  -1   34.23    2.78
   3  10   1   37.76    3.33
  -3 -10   1   28.47    3.62
   3 -10  -1   35.47    3.25
  -3  10  -1   38.46    3.17
   4 -10   1   28.41    2.54
  -4  10   1   29.79    2.64
   4 -10   1   28.90    2.92
  -4  10   1   23.69    4.44
   4 -10   1   29.03    2.35
   4 -10   1   31.88    3.34
  -4  10   1   30.31    3.39
   4 -10  -1   29.89    2.19
   4 -10  -1   30.01    3.27
   4 -10  -1   26.80    2.54
  -4  10  -1   27.29    2.73
  -4  10  -1   34.32    2.82
   4 -10  -1   27.80    2.35
   4 -10  -1   30.52    2.90
  -4  10  -1   26.44    4.52
  -4  10  -1   30.15    2.39
   5 -10   1  142.70    9.79
   5  10  -1  123.51    9.99
  -5  10   1  153.14    9.96
   5  10  -1  136.04   10.95
   5  10  -1  133.42   10.35
  -5 -10  -1  122.95   10.05
  -5  10   1  143.69   10.40
  -5 -10  -1  130.90   10.14
   5 -10   1  144.37   10.10
   5 -10   1  141.01    9.93
  -5 -10  -1  121.68   10.52
   5 -10   1  133.49   10.33
  -5 -10  -1  127.82   10.42
  -5  10  -1  157.78   10.02
  -5 -10   1  135.49   10.22
   5 -10  -1  153.90    9.92
   5  10   1  123.09   10.79
   5 -10  -1  148.94    9.90
   5 -10  -1  138.88   10.55
  -5  10  -1  150.92    9.79
  -5 -10   1  127.80   10.43
  -5  10  -1  147.40   10.10
   5 -10  -1  148.95   10.16
   5 -10  -1  148.77    9.67
  -5 -10   1  127.60   10.30
  -5  10  -1  136.06   11.00
   5  10   1  126.70    9.91
   5  10   1  120.74    9.78
   6 -10   1    7.44    1.04
  -6  10   1    7.55    1.39
   6 -10   1    8.72    1.96
  -6  10   1    8.47    1.31
  -6  10   1    9.88    3.03
   6 -10   1    5.01    2.13
   6 -10   1    9.10    1.65
  -6  10   1    9.27    2.02
  -6 -10  -1    3.50    2.10
   6 -10  -1    6.20    1.54
   6 -10  -1    5.78    1.75
   6  10   1    4.52    2.06
  -6  10  -1    8.18    1.55
  -6  10  -1    8.24    1.14
  -6  10  -1    7.68    1.44
   6 -10  -1    6.74    1.35
   6 -10  -1    7.44    1.48
   6 -10  -1    7.79    0.98
   6 -10  -1    9.21    2.13
   6 -10  -1    7.68    1.20
  -6  10  -1    7.54    2.79
   7  10  -1   68.85    6.23
   7 -10   1   87.07    6.66
   7 -10   1   70.19    5.87
   7  10  -1   66.75    5.89
   7  10  -1   75.14    6.75
   7 -10   1   78.50    5.50
  -7  10   1   79.93    6.32
   7 -10   1   77.86    5.65
  -7  10   1   76.32    6.88
  -7 -10  -1   65.67    6.34
   7 -10   1   70.02    6.05
  -7 -10  -1   67.71    6.38
  -7 -10  -1   75.79    5.98
  -7  10   1   80.13    5.80
  -7  10   1   83.49    5.70
   7 -10  -1   85.63    6.01
   7 -10  -1   69.38    5.73
  -7  10  -1   85.41    5.79
   7 -10  -1   71.25    5.78
  -7  10  -1   82.85    6.90
  -7  10  -1   79.79    5.53
  -7 -10   1   61.36    6.37
  -7 -10   1   68.45    6.32
   7 -10  -1   75.59    6.23
  -7  10  -1   82.85    5.87
   7 -10  -1   79.03    5.45
  -7 -10   1   69.13    6.09
   7  10   1   66.51    5.90
   7  10   1   68.69    6.53
   7  10   1   64.99    5.61
  -8 -10  -1   25.73    3.15
  -8  10   1   28.77    3.68
   8  10  -1   24.52    3.46
  -8  10   1   30.63    3.25
   8  10  -1   23.41    3.16
  -8  10   1   32.15    4.37
  -8  10   1   33.36    2.92
  -8 -10  -1   26.55    3.79
   8 -10   1   33.64    3.20
  -8 -10  -1   22.88    3.70
   8 -10   1   31.50    3.88
   8 -10   1   29.38    2.58
   8 -10   1   29.16    3.19
   8 -10   1   33.61    3.19
   8 -10   1   32.89    2.69
   8 -10  -1   36.03    2.95
   8 -10  -1   29.78    2.63
  -8 -10   1   34.39    3.77
  -8 -10   1   22.61    3.44
  -8 -10   1   24.57    3.76
   8 -10  -1   33.26    3.40
  -8  10  -1   32.60    2.89
   8 -10  -1   32.80    2.51
   8 -10  -1   32.72    3.25
  -8  10  -1   34.37    2.52
   8  10   1   24.09    3.29
  -8  10  -1   33.67    4.14
   8 -10  -1   32.89    3.11
   8  10   1   24.69    3.06
  -8  10  -1   31.03    2.84
   8  10   1   28.94    3.82
   9 -10   1   90.76    7.78
  -9  10   1   91.20    7.20
  -9  10   1   86.49    7.41
  -9  10   1   96.01    7.84
   9 -10   1   96.49    6.88
   9 -10   1  101.85    7.25
  -9  10   1   97.04    7.80
   9 -10   1   88.78    7.28
   9 -10   1   94.01    7.40
   9 -10   1   96.41    6.87
   9 -10  -1   95.66    7.03
  -9  10  -1   91.46    6.87
   9 -10  -1   98.18    6.97
   9 -10  -1   94.24    7.42
  -9  10  -1   88.27    7.70
   9 -10  -1   96.43    7.32
  -9  10  -1   93.56    7.09
  -9  10  -1   80.28    7.75
   9 -10  -1   88.71    7.45
  10 -10   1  190.40   13.72
  10 -10   1  194.83   13.42
  10 -10   1  191.24   13.67
 -10  10   1  188.88   14.03
  10 -10   1  185.77   14.21
  10 -10   1  194.39   13.97
  10 -10   1  203.67   13.45
 -10  10   1  159.96   14.22
 -10  10   1  186.76   14.14
 -10  10   1  184.36   13.85
  10 -10  -1  183.54   13.94
 -10  10  -1  188.48   14.03
 -10  10  -1  179.00   14.28
  10 -10  -1  202.35   13.49
  10 -10  -1  184.10   13.86
  10 -10  -1  157.67   13.39
 -10  10  -1  193.38   13.39
  10 -10  -1  198.16   13.52
 -10  10  -1  188.56   13.61
  10 -10  -1  190.96   13.85
  11 -10   1    6.33    1.65
 -11  10   1    6.11    2.38
  11 -10   1    7.42    1.40
 -11  10   1    9.03    2.47
  11 -10   1    4.13    0.89
  11 -10   1    3.56    2.15
 -11  10   1    6.06    2.39
  11 -10   1    8.65    1.86
  11 -10   1    6.55    1.31
 -11  10   1   10.00    2.72
 -11  10  -1    5.23    1.37
 -11  10  -1    8.26    2.09
  11 -10  -1    9.01    1.77
  11 -10  -1    6.12    2.04
 -11  10  -1    7.69    1.35
 -11  10  -1    5.00    2.29
  11 -10  -1    5.85    1.73
  11 -10  -1    4.56    1.29
  11 -10  -1    6.13    1.63
  11 -10  -1    4.50    1.35
  12 -10   1  171.82   13.56
 -12  10   1  171.31   13.64
  12 -10   1  177.83   13.95
  12 -10   1  190.43   13.30
 -12  10   1  193.70   14.04
 -12  10   1  169.51   13.78
  12 -10   1  174.72   13.02
 -12  10   1  183.96   13.72
  12 -10   1  182.96   13.12
  12 -10   1  191.21   13.25
  12 -10   1  188.71   12.82
  12 -10  -1  181.60   13.59
 -12  10  -1  177.43   13.30
 -12  10  -1  179.56   13.53
  12 -10  -1  183.59   13.61
  12 -10  -1  182.34   13.02
  12 -10  -1  166.61   13.40
 -12  10  -1  192.39   14.08
  12 -10  -1  182.88   13.00
  13 -10   1  132.66    9.94
  13 -10   1  143.16    9.69
 -13  10   1  136.37   10.64
  13 -10   1  135.80   10.08
 -13  10   1  128.54   10.49
 -13  10   1  144.52   10.93
  13 -10   1  124.76   10.55
  13 -10   1  150.81   10.19
  13 -10   1  122.65   10.87
  13 -10  -1  140.46    9.88
  13 -10  -1  137.63   10.57
  13 -10  -1  124.79   10.26
 -13  10  -1  137.34   10.37
  13 -10  -1  133.31   10.53
 -13  10  -1  142.04   11.02
  13 -10  -1  132.23    9.89
 -14 -10  -1   14.76    3.82
  14  10  -1   21.95    3.89
  14  10  -1   14.07    3.58
 -14 -10  -1   16.13    2.78
  14 -10   1   21.06    2.37
 -14 -10  -1   13.30    4.59
 -14  10   1   18.59    3.56
  14 -10   1   19.02    2.65
  14 -10   1   21.25    2.59
  14 -10   1   14.56    1.61
 -14  10   1   21.09    3.06
  14 -10  -1   21.48    2.83
 -14 -10   1   19.50    4.04
 -14  10  -1   18.88    2.72
  14 -10  -1   18.28    2.21
  14 -10  -1   13.98    1.83
  14  10   1   16.73    3.50
  14  10   1   24.31    3.35
  14 -10  -1   18.54    3.40
  14 -10  -1   22.30    3.13
  14  10   1   16.85    3.67
 -14  10  -1   17.35    3.52
 -14 -10   1   12.39    5.03
  14 -10  -1   20.45    2.63
 -15  10   1   29.07    4.32
  15 -10   1   31.19    3.19
  15 -10   1   26.83    2.47
  15 -10   1   32.48    3.10
 -15  10   1   29.76    3.97
  15 -10  -1   31.82    3.29
 -15  10  -1   26.92    4.11
  15 -10  -1   30.56    2.83
 -15  10  -1   31.54    3.24
 -15  10  -1   33.18    4.66
  15 -10  -1   29.15    4.09
  15 -10  -1   31.10    3.78
  15 -10  -1   25.30    2.58
  17 -10   1   13.87    2.11
  17 -10   1   20.84    2.91
  17 -10   1   18.71    2.88
 -17  10   1   17.25    3.54
  17 -10   1   13.66    2.15
 -17  10   1   18.96    3.77
 -17  10  -1   16.84    3.89
  17 -10  -1   16.47    1.86
 -17  10  -1   17.76    3.80
 -17  10  -1   18.49    2.35
  17 -10  -1   15.50    2.51
  17 -10  -1   12.70    1.63
  18 -10   1   21.47    2.28
 -18  10   1   21.81    4.36
  18 -10   1   23.74    2.12
  18 -10   1   29.90    3.40
  18 -10   1   25.04    2.56
 -18 -10  -1   12.50    5.47
  18 -10   1   23.92    3.42
 -18  10   1   26.02    4.83
  18 -10  -1   26.92    2.98
  18  10   1   19.64    4.24
 -18  10  -1   22.40    2.69
 -18  10  -1   23.21    2.63
 -18  10  -1   22.22    4.42
  18 -10  -1   20.83    2.19
 -18  10  -1   26.46    4.97
  18 -10  -1   26.20    2.30
  19 -10   1    2.51    0.87
  19 -10   1    3.91    0.81
 -19  10   1    2.13    3.31
  19 -10   1    1.76    2.14
  19 -10   1    4.01    1.25
  19 -10   1    6.33    2.13
 -19  10   1   -2.27    3.14
 -19 -10  -1    3.41    5.73
 -19 -10  -1   18.33    6.02
 -19  10  -1    0.81    2.97
 -19 -10   1   20.34    7.98
 -19  10  -1    3.44    1.56
 -19  10  -1    1.04    3.15
  19 -10  -1    2.64    1.00
  19 -10  -1    5.42    1.94
 -19  10  -1    3.35    1.42
  19 -10  -1    4.39    0.92
  20 -10   1    2.66    0.76
  20  10  -1   11.96    4.98
  20  10  -1    8.44    3.51
  20 -10   1    3.77    0.86
 -20 -10  -1    9.08    6.13
 -20 -10  -1    3.71    7.21
  20 -10   1    6.18    2.42
  20 -10   1    3.88    1.14
  20 -10   1    5.83    2.24
 -20  10   1    7.26    3.50
 -20  10   1    5.97    3.35
  20  10   1   17.79    6.51
 -20 -10   1   12.74    7.63
  20 -10  -1    5.86    2.08
 -20  10  -1    1.87    3.43
 -20  10  -1    2.70    1.45
  20 -10  -1    3.41    0.91
 -20 -10   1   17.36    6.19
 -20  10  -1    4.81    3.88
  20 -10  -1    4.41    1.13
  20  10   1    6.22    3.55
  21 -10   1   23.04    1.92
 -21 -10  -1   15.30    6.69
 -21  10   1   20.38    5.15
  21 -10   1   28.06    3.95
  21 -10   1   22.92    2.22
 -21 -10  -1    7.66    7.80
  21 -10   1   19.77    2.12
  21 -10   1   22.21    4.48
 -21  10   1   27.52    5.55
 -21  10  -1   21.08    3.05
 -21  10  -1   29.07    5.78
  21 -10  -1   27.86    3.58
 -21  10  -1   20.85    4.85
  21 -10  -1   24.86    2.05
 -21 -10   1   22.64    8.56
 -21 -10   1    9.30    6.18
  21 -10  -1   26.71    2.54
 -22  10   1   71.72    8.23
  22 -10   1   73.52    6.66
 -22  10   1   74.59    9.00
  22 -10   1   70.26    5.18
  22 -10   1   74.02    5.53
  22 -10  -1   78.13    5.85
 -22  10  -1   69.21    8.55
  22 -10  -1   69.56    5.28
 -22  10  -1   67.27    8.73
  22 -10  -1   71.71    5.75
  22 -10  -1   73.24    6.68
  23 -10   1    2.73    1.12
 -23  10   1    6.31    4.53
 -23  10   1    3.42    4.68
  23 -10   1    5.89    2.99
  23 -10  -1    3.21    1.34
  23 -10  -1    5.35    2.44
 -23  10  -1    0.29    4.78
 -23  10  -1    2.02    4.41
  24 -10   1   60.30    4.72
  24 -10   1   55.70    6.69
 -24  10   1   55.79    8.75
 -24  10   1   53.32    9.33
  24 -10  -1   59.33    4.95
 -24  10  -1   43.10    8.70
  24 -10  -1   62.51    4.26
  24 -10  -1   49.80    6.20
 -24  10  -1   67.25   10.05
  25 -10   1   28.18    4.88
 -25  10   1   34.75    8.69
  25 -10   1   31.25    3.21
 -25  10   1   28.26    6.50
  25 -10  -1   28.18    4.41
  25 -10  -1   31.04    3.35
 -25  10  -1   33.35    6.72
 -25  10  -1   33.90    7.27
 -26  10   1   10.86    6.92
 -26  10   1    5.06    5.63
  26 -10   1    9.33    3.98
  26 -10   1    5.79    1.73
  26 -10  -1    8.94    2.10
 -26  10  -1   11.22    6.45
  26 -10  -1    9.70    3.15
 -26  10  -1   -0.58    5.50
 -27  10   1   19.79    7.35
 -27  10   1   13.83    6.02
  27 -10   1   18.84    4.12
  27 -10   1    7.54    2.02
 -27  10  -1   14.46    6.29
 -27  10  -1   14.44    6.66
  27 -10  -1   10.32    2.42
  28 -10   1   -2.90    3.01
  28 -10   1   -1.72    1.90
 -28  10   1    3.43    7.51
 -28  10   1    0.92    5.69
  28 -10  -1    0.93    2.82
  28 -10  -1    4.74    2.89
 -28  10  -1   -0.60    6.05
 -28  10  -1    8.54    6.52
  29 -10   1   22.20    4.34
 -29  10   1   17.66    6.86
  29 -10   1   17.25    3.58
 -29  10   1   33.58    8.59
 -29  10  -1   24.40    7.39
  29 -10  -1   21.59    4.17
 -29  10  -1   21.64    6.96
  30 -10   1   26.52    4.60
 -30  10   1   29.08    7.52
 -30  10   1   25.84    8.93
  30 -10  -1   17.95    3.93
  30 -10  -1   24.98    4.29
 -30  10  -1   23.02    7.79
 -31  10   1    2.36    8.27
 -31  10   1    3.24    6.93
  31 -10   1    3.21    3.79
 -31  10  -1    8.32    7.68
  31 -10  -1    4.69    3.27
  31 -10  -1    4.81    3.46
   0 -11   1  156.99   11.88
   0 -11   1  159.54   12.23
   0 -11   1  176.04   11.72
   0  11   1  150.87   12.68
   0 -11  -1  143.36   11.90
   0 -11  -1  153.59   12.47
   0  11  -1  162.26   12.03
   0  11   1  172.94   12.15
   0  11   1  169.92   11.98
   0  11  -1  182.18   11.69
   0 -11  -1  168.04   12.01
   0 -11   1  166.82   12.07
   0  11  -1  174.73   12.83
   0  11  -1  166.75   12.11
  -3 -11  -1   41.62    3.38
  -3  11   1   52.83    4.82
  -3 -11  -1   42.69    4.63
  -3 -11  -1   47.52    4.05
   3  11  -1   40.47    4.76
   3  11  -1   42.82    3.50
   3  11  -1   39.13    4.03
  -3  11  -1   42.84    4.15
  -3 -11   1   45.39    4.06
  -3 -11   1   35.56    4.20
  -3 -11   1   43.86    3.56
   3  11   1   36.24    4.55
   3  11   1   45.71    3.99
   3  11   1   43.59    3.31
   3 -11  -1   45.22    3.80
   4  11  -1   10.87    1.84
   4  11  -1    9.75    2.10
  -4  11   1   13.46    2.46
   4 -11   1   14.04    1.71
   4  11  -1   11.11    2.96
  -4  11   1   14.37    1.80
  -4 -11  -1   11.84    2.26
   4 -11   1   14.31    2.53
  -4 -11  -1   14.97    3.19
   4 -11   1   15.04    1.35
   4 -11   1   14.82    1.99
  -4  11   1   16.23    2.98
  -4 -11  -1   11.46    1.65
   4  11   1   10.82    2.37
  -4 -11   1   13.59    1.81
   4 -11  -1   13.74    1.30
   4  11   1   12.30    1.35
   4 -11  -1   12.89    1.10
  -4  11  -1   14.47    3.21
   4 -11  -1   15.41    2.13
   4  11   1   13.45    1.72
   4 -11  -1   12.47    1.68
  -4  11  -1   12.94    1.44
  -4  11  -1   15.23    2.14
  -4 -11   1   11.60    2.41
  -4  11  -1   12.32    1.93
   4 -11  -1   16.56    2.53
  -6  11   1   62.13    4.90
   6  11  -1   58.08    6.06
   6  11  -1   63.32    5.54
  -6 -11  -1   54.06    5.03
   6 -11   1   66.62    5.10
  -6 -11  -1   57.93    5.67
  -6  11   1   66.71    4.85
  -6  11   1   63.05    5.84
   6 -11   1   62.02    4.65
   6 -11   1   58.06    5.40
  -6 -11  -1   71.77    5.27
  -6 -11  -1   56.66    5.47
  -6  11   1   64.50    5.56
   6 -11   1   67.48    5.86
   6  11  -1   58.07    5.05
   6  11   1   55.81    5.75
   6 -11  -1   68.88    5.55
   6 -11  -1   62.13    4.81
   6 -11  -1   65.95    5.08
   6  11   1   60.56    4.76
  -6 -11   1   56.20    5.49
   6 -11  -1   59.14    4.80
  -6  11  -1   64.83    5.07
   6 -11  -1   64.84    4.55
  -6  11  -1   66.70    4.70
  -6 -11   1   59.18    5.74
   6 -11  -1   64.26    4.98
   6 -11  -1   61.87    5.51
  -6  11  -1   71.18    6.20
   6  11   1   57.50    4.99
  -6  11  -1   68.36    4.98
   7 -11   1   21.88    2.95
   7 -11   1   25.59    2.13
  -7  11   1   25.34    3.54
  -7  11   1   26.07    2.44
  -7  11   1   24.06    3.53
   7 -11   1   22.12    2.59
  -7  11   1   23.02    2.45
   7 -11   1   25.27    3.50
  -7  11  -1   26.44    2.24
   7 -11  -1   19.53    2.45
   7 -11  -1   25.73    2.05
  -7  11  -1   23.28    2.60
   7 -11  -1   26.01    2.53
   7 -11  -1   23.93    3.03
   7 -11  -1   23.32    2.31
  -7  11  -1   24.03    4.00
   7 -11  -1   22.42    2.65
  -7  11  -1   25.28    2.51
   7 -11  -1   25.45    3.16
  -8 -11  -1   16.08    3.19
   8  11  -1   19.92    2.62
   8 -11   1   19.38    2.31
   8  11  -1   16.51    3.73
   8 -11   1   21.11    2.06
  -8  11   1   18.45    3.02
  -8  11   1   14.70    1.94
  -8  11   1   18.54    3.28
   8  11  -1   17.07    3.06
  -8 -11  -1   16.69    2.51
   8 -11   1   14.08    2.26
  -8 -11  -1   15.23    3.03
   8 -11   1   15.30    1.70
  -8 -11  -1   14.33    3.04
   8 -11   1   11.11    2.88
  -8 -11   1   14.36    3.12
  -8 -11   1   19.24    3.33
   8 -11  -1   12.67    2.58
  -8  11  -1   14.00    3.19
   8  11   1   18.91    2.59
   8 -11  -1   18.52    2.27
   8 -11  -1   15.69    1.61
   8 -11  -1   17.82    2.53
   8  11   1   16.28    3.26
   8  11   1   16.57    2.86
  -8  11  -1   19.34    2.25
   8 -11  -1   19.95    1.96
   8 -11  -1   12.80    1.97
  -8  11  -1   14.20    1.66
  -8  11  -1   18.16    2.07
   9 -11   1   50.79    5.72
  -9  11   1   71.95    5.94
  -9  11   1   66.26    5.86
   9 -11   1   61.81    4.80
  -9  11   1   58.26    5.07
  -9  11   1   51.49    5.50
   9 -11   1   72.30    5.13
   9 -11   1   54.86    5.22
   9 -11   1   66.35    4.82
   9 -11  -1   64.81    4.70
   9 -11  -1   55.48    5.46
   9 -11  -1   61.51    5.36
  -9  11  -1   62.22    4.79
  -9  11  -1   71.39    5.13
   9 -11  -1   67.38    5.27
  -9  11  -1   55.62    6.14
   9 -11  -1   60.48    4.90
 -10  11   1    6.85    2.24
  10 -11   1    5.73    1.68
 -10  11   1    3.76    2.01
  10 -11   1    3.82    1.52
  10 -11   1    6.18    1.20
 -10  11   1    3.81    1.68
 -10  11   1    4.00    2.08
  10 -11   1    5.21    1.45
  10 -11   1    6.95    1.58
  10 -11   1    5.79    2.32
  10 -11  -1    6.29    1.63
 -10  11  -1    4.38    2.16
  10 -11  -1    5.32    1.31
  10 -11  -1    4.81    1.91
  10 -11  -1    5.21    1.28
 -10  11  -1    5.48    1.16
 -10  11  -1    6.61    2.72
 -10  11  -1    5.57    1.39
  10 -11  -1    2.70    1.54
  10 -11  -1    6.55    1.35
  10 -11  -1    5.06    1.48
 -11  11   1  154.16   12.70
 -11  11   1  167.92   12.75
  11 -11   1  164.34   12.27
 -11  11   1  163.30   12.76
  11 -11   1  171.85   12.22
  11 -11   1  159.28   12.38
  11 -11   1  149.00   12.76
  11 -11   1  167.90   11.90
 -11  11   1  168.72   12.65
  11 -11   1  177.32   11.89
 -11  11  -1  162.79   12.13
  11 -11  -1  174.80   12.12
  11 -11  -1  148.43   11.87
  11 -11  -1  180.23   11.96
  11 -11  -1  163.87   12.32
 -11  11  -1  153.50   12.70
 -11  11  -1  166.23   11.86
  11 -11  -1  170.11   12.44
 -11  11  -1  161.24   12.96
  11 -11  -1  163.74   12.54
  11 -11  -1  167.49   11.91
 -12  11   1  217.36   15.90
 -12  11   1  203.98   15.78
  12 -11   1  222.91   14.86
  12 -11   1  213.17   15.01
  12 -11   1  211.12   15.65
  12 -11   1  211.23   15.29
  12 -11   1  219.01   15.10
  12 -11   1  224.12   15.40
 -12  11   1  211.64   15.65
 -12  11   1  202.11   15.68
  12 -11   1  206.87   16.04
 -12  11  -1  202.98   15.31
  12 -11  -1  195.58   15.60
 -12  11  -1  203.75   15.00
  12 -11  -1  221.65   15.17
  12 -11  -1  214.02   15.03
 -12  11  -1  206.02   15.93
  12 -11  -1  219.16   15.04
 -12  11  -1  181.56   15.97
  12 -11  -1  206.84   15.49
  12 -11  -1  216.46   15.01
  12 -11  -1  205.10   15.51
 -13 -11  -1    8.35    4.08
 -13  11   1    3.33    1.99
  13 -11   1    5.13    2.60
  13 -11   1    5.25    1.39
  13  11  -1    6.60    3.14
  13 -11   1    3.52    0.76
 -13  11   1    5.06    2.41
 -13  11   1    3.44    2.37
 -13  11   1    5.45    2.09
  13 -11   1    5.04    1.52
  13 -11   1    4.13    1.89
  13 -11   1    5.96    1.79
  13 -11   1    3.65    1.28
  13 -11  -1    3.05    0.99
 -13 -11   1   11.29    3.97
  13 -11  -1    5.11    1.35
  13  11   1    7.54    3.05
 -13 -11   1    8.93    3.96
  13 -11  -1    4.83    1.37
 -13  11  -1    2.17    1.31
  13 -11  -1    3.87    1.68
  13 -11  -1    3.58    1.56
  13 -11  -1    4.09    1.27
  13 -11  -1    4.71    2.06
 -13  11  -1    4.54    2.06
 -13  11  -1    9.19    3.32
 -14  11   1   82.12    7.18
  14 -11   1   78.05    6.29
 -14  11   1   77.71    6.85
  14 -11   1   77.44    6.13
  14 -11   1   81.20    5.83
 -14  11   1   74.24    7.09
  14 -11   1   85.09    6.49
  14 -11  -1   77.12    6.05
  14 -11  -1   77.80    6.89
  14 -11  -1   67.48    6.38
  14 -11  -1   76.55    6.93
  14 -11  -1   81.77    6.02
  14 -11  -1   75.73    6.48
 -14  11  -1   85.34    7.44
 -14  11  -1   84.11    7.36
  14 -11  -1   80.56    6.13
 -15  11   1   39.19    4.64
  15 -11   1   37.70    3.70
 -15 -11  -1   43.45    6.16
  15  11  -1   43.55    5.07
 -15 -11  -1   35.91    6.63
  15  11  -1   41.55    5.11
 -15  11   1   43.60    4.92
  15 -11   1   49.28    4.06
  15 -11   1   40.22    3.90
  15 -11   1   37.65    3.25
 -15  11  -1   42.53    4.80
 -15 -11   1   52.73    6.46
  15 -11  -1   40.73    3.65
 -15 -11   1   38.18    6.51
  15 -11  -1   41.77    3.37
  15  11   1   37.27    5.04
  15 -11  -1   39.17    3.52
 -15  11  -1   45.77    5.01
  15 -11  -1   38.79    4.82
  15 -11  -1   40.66    3.99
  15  11   1   31.13    5.65
  15 -11  -1   39.24    4.41
  16 -11   1   32.28    3.42
 -16  11   1   31.63    4.47
  16 -11   1   36.23    3.58
  16 -11   1   33.62    3.33
 -16  11   1   28.74    4.34
  16 -11   1   31.56    2.79
 -16  11  -1   37.28    3.92
 -16  11  -1   29.53    4.95
  16 -11  -1   31.87    3.52
  16 -11  -1   37.27    4.42
  16 -11  -1   33.23    3.05
  16 -11  -1   32.19    2.83
 -16  11  -1   33.02    4.41
  16 -11  -1   36.67    3.31
 -17 -11  -1   42.29    6.62
  17 -11   1   31.28    3.37
 -17  11   1   29.47    4.44
 -17  11   1   26.04    4.87
  17 -11   1   36.41    3.17
  17 -11   1   33.01    3.47
  17 -11   1   35.27    3.74
  17 -11  -1   33.55    3.58
 -17 -11   1   47.96    6.98
  17 -11  -1   37.43    3.56
  17 -11  -1   31.96    2.86
  17 -11  -1   32.55    3.15
 -17  11  -1   34.75    5.18
 -17  11  -1   35.30    4.74
 -17  11  -1   31.15    3.58
 -18  11   1    4.54    3.24
  18 -11  -1   12.18    2.48
 -18  11  -1    6.14    3.24
  19 -11   1   34.68    2.98
  19 -11   1   32.19    3.03
  19 -11   1   39.79    4.19
 -19  11   1   43.49    5.85
  19 -11   1   37.32    3.32
 -19  11   1   42.25    5.65
  19 -11   1   39.62    4.21
  19 -11  -1   28.57    3.27
 -19  11  -1   32.02    3.73
  19 -11  -1   32.96    3.80
 -19  11  -1   40.42    5.62
  19 -11  -1   35.77    3.14
 -19  11  -1   44.34    6.16
  19 -11  -1   35.07    3.86
  20 -11   1   13.89    1.71
 -20  11   1   17.89    4.47
  20  11  -1    6.43    4.84
  20 -11   1   20.92    3.50
 -20  11   1   20.40    4.88
 -20 -11  -1   16.87    6.54
  20 -11   1   12.94    1.61
  20 -11   1   20.13    3.31
  20 -11   1   15.11    2.15
  20  11  -1    8.35    3.89
 -20  11  -1   19.27    4.82
  20 -11  -1   16.33    2.90
 -20  11  -1   19.92    2.60
  20 -11  -1   21.07    3.17
 -20 -11   1   11.06    6.03
 -20  11  -1   19.26    4.28
  20 -11  -1   13.44    2.31
  20 -11  -1   17.32    2.02
 -20 -11   1    7.89    7.80
  21 -11   1   18.18    3.56
 -21  11   1   19.82    5.23
  21 -11   1   18.77    2.04
  21 -11   1   24.73    2.05
  21 -11   1   23.40    2.40
 -21  11   1   22.13    5.22
  21 -11   1   28.16    4.07
 -21  11  -1   19.26    5.01
 -21  11  -1   20.07    2.81
 -21  11  -1   27.24    5.42
  21 -11  -1   25.10    2.57
  21 -11  -1   24.31    3.46
  21 -11  -1   24.24    2.56
  22 -11   1   11.49    3.12
  22 -11   1    5.01    1.04
  22 -11   1    5.28    2.85
 -22  11   1   16.14    4.92
  22 -11   1    6.61    1.19
  22 -11   1    6.68    1.49
 -22  11   1   13.14    4.87
 -22  11  -1    6.70    4.42
 -22  11  -1   11.95    5.01
  22 -11  -1   10.59    2.58
  22 -11  -1    9.05    1.79
  23 -11   1   32.93    4.70
 -23  11   1   36.50    7.18
 -23  11   1   30.47    6.69
  23 -11   1   30.82    2.80
  23 -11   1   30.12    2.43
 -23  11  -1   32.48    6.50
  23 -11  -1   31.95    2.62
 -23  11  -1   37.20    7.04
  23 -11  -1   30.52    4.16
  23 -11  -1   33.71    3.17
 -24  11   1   41.43    7.64
  24 -11   1   33.49    5.44
 -24  11   1   29.08    7.33
  24 -11   1   36.31    3.36
  24 -11  -1   42.46    2.99
  24 -11  -1   43.67    3.65
  24 -11  -1   37.63    5.08
 -24  11  -1   31.26    7.61
 -24  11  -1   26.83    6.93
  25 -11   1    6.64    3.62
 -25  11   1    5.68    6.63
 -25  11   1    9.74    5.24
 -25  11  -1    2.51    5.56
  25 -11  -1    5.89    3.03
 -25  11  -1   13.33    5.47
  25 -11  -1    9.17    1.45
 -26  11   1   13.65    5.55
  26 -11   1   12.83    4.01
 -26  11   1   15.83    7.24
  26 -11   1   13.79    2.35
 -26  11  -1    4.46    5.69
 -26  11  -1   18.33    6.21
  26 -11  -1   13.45    2.37
  27 -11   1    0.29    1.72
 -27  11   1    3.97    5.26
  27 -11   1    0.39    2.99
 -27  11   1    5.42    6.60
 -27  11  -1    9.52    5.30
  27 -11  -1    2.62    3.09
  27 -11  -1   -0.83    1.94
 -27  11  -1    2.69    6.16
 -28  11   1   21.96    6.35
 -28  11   1   31.05    8.36
  28 -11   1   29.05    4.54
  28 -11   1   19.27    3.30
 -28  11  -1   21.85    6.86
  28 -11  -1   22.11    4.12
 -28  11  -1   25.64    7.50
  29 -11   1   26.79    3.84
 -29  11   1   35.65    9.21
 -29  11   1   32.55    7.58
  29 -11   1   22.28    5.07
 -29  11  -1   30.02    8.01
  29 -11  -1   35.80    4.71
  29 -11  -1   41.66    4.99
 -30  11   1   -4.87    6.05
  30 -11   1   -2.97    2.46
 -30  11   1    2.72    8.20
  30 -11   1    2.66    3.27
  30 -11  -1    7.94    3.28
 -30  11  -1   -1.39    6.65
  30 -11  -1    5.23    2.62
  31 -11   1   23.04    5.00
 -31  11   1   30.68   10.03
 -31  11   1   37.81    7.84
 -31  11  -1   29.83    8.48
  31 -11  -1   35.31    4.93
  31 -11  -1   28.31    4.66
   0 -12  -1    2.57    1.35
   0 -12  -1    1.83    0.77
   0  12  -1    4.32    2.18
   0  12  -1    2.25    0.95
   0 -12   1    3.22    1.41
   0  12   1    2.93    2.03
   0  12   1    5.29    1.46
   0 -12   1    4.17    1.85
   0  12   1    2.06    1.24
   0 -12   1    1.55    0.74
   0 -12  -1    4.71    2.05
   0  12  -1    2.51    1.39
   0 -12   1    3.47    1.18
  -1  12   1  214.40   14.68
  -1  12   1  178.24   15.19
   1 -12   1  197.51   14.38
  -1  12   1  208.45   14.45
   1 -12   1  195.54   14.77
   1 -12   1  205.11   14.54
   1 -12   1  210.39   14.17
  -1  12  -1  214.77   15.34
  -1  12  -1  202.24   14.12
   1 -12  -1  189.18   14.99
   1 -12  -1  186.45   14.52
   1 -12  -1  211.67   14.50
  -1  12  -1  190.64   14.49
  -2  12  -1   74.60    5.96
  -3  12   1    9.53    1.88
   3 -12   1   11.02    1.80
   3 -12   1   10.04    1.54
   3 -12   1   11.67    1.16
   3 -12   1    8.43    2.14
  -3  12   1   11.36    1.73
  -3  12   1    6.48    2.30
  -3  12  -1   10.34    2.02
   3 -12  -1   10.29    1.91
  -3  12  -1    8.52    1.74
  -3  12  -1   10.54    2.80
   3 -12  -1    6.50    2.21
  -3  12  -1    8.72    1.30
  -4  12   1   41.66    3.95
   4 -12   1   34.73    4.01
   4 -12   1   39.31    3.10
  -4  12   1   43.25    3.50
   4 -12   1   46.96    3.72
   4 -12   1   43.56    3.44
  -4  12   1   33.86    4.40
   4 -12  -1   38.11    3.70
  -4  12  -1   36.05    4.63
  -4  12  -1   40.67    3.59
   4  12   1   49.02    4.64
  -4  12  -1   38.60    3.14
   4 -12  -1   33.01    4.09
  -4 -12   1   37.25    4.06
   4 -12  -1   45.55    3.59
   5  12  -1    2.21    2.57
   5  12  -1    3.93    1.53
  -5 -12  -1    4.72    2.29
   5  12  -1    3.36    1.76
  -5 -12  -1    2.76    1.94
  -5 -12  -1    6.95    1.74
  -5  12   1   10.11    2.47
  -5 -12  -1    6.64    1.26
  -5 -12   1    1.66    1.93
   5  12   1    3.09    2.04
   5  12   1    5.63    1.18
  -5 -12   1    5.50    1.65
   5  12   1    4.26    1.33
   7 -12   1   20.29    3.52
  -7  12   1   18.08    2.97
   7 -12   1   16.52    2.79
   7  12  -1   19.14    2.64
  -7  12   1   23.30    2.15
  -7  12   1   20.58    2.23
   7 -12   1   20.88    1.80
  -7  12   1   18.25    3.03
  -7 -12  -1   14.17    3.10
   7  12  -1   13.02    2.94
   7  12  -1   13.74    3.26
   7 -12   1   19.68    2.38
   7 -12  -1   17.38    2.81
  -7 -12   1   20.81    3.28
   7  12   1   17.93    3.46
   7 -12  -1   21.30    1.74
  -7  12  -1   21.32    1.95
   7 -12  -1   15.51    2.16
  -7 -12   1   18.82    3.71
   7 -12  -1   20.02    2.12
  -7  12  -1   20.81    3.36
   7 -12  -1   20.84    2.27
   7  12   1   19.33    2.72
  -7  12  -1   21.40    2.49
   7  12   1   18.31    2.19
   7 -12  -1   18.97    2.31
   7 -12  -1   22.28    3.10
  -7  12  -1   20.36    2.31
  -8  12   1   14.07    2.77
   8 -12   1   11.39    2.87
   8 -12   1   12.47    2.01
  -8  12   1   12.55    1.82
   8 -12   1    7.42    2.14
  -8  12   1   13.52    2.53
  -8  12   1   11.01    1.80
   8 -12   1   10.44    2.09
   8 -12   1   11.31    1.82
   8 -12   1   10.60    1.47
  -8  12  -1   10.23    1.88
   8 -12  -1   11.43    2.40
   8 -12  -1   12.84    1.32
   8 -12  -1   13.71    1.76
  -8  12  -1   10.71    2.64
   8 -12  -1   10.93    1.98
  -8  12  -1   13.48    2.03
   8 -12  -1   11.67    1.88
   8 -12  -1   10.27    2.36
  -8  12  -1    8.97    1.47
   8 -12  -1    9.74    1.88
  -9  12   1   39.62    3.39
   9 -12   1   37.54    4.56
   9 -12   1   36.89    3.61
  -9  12   1   34.91    4.02
   9 -12   1   36.96    3.16
  -9  12   1   35.07    4.06
   9 -12   1   34.51    3.07
   9 -12   1   36.44    3.37
   9 -12   1   27.37    3.64
   9 -12  -1   37.09    3.79
  -9  12  -1   30.66    4.15
   9 -12  -1   38.14    3.54
  -9  12  -1   35.08    3.35
   9 -12  -1   35.55    3.24
   9 -12  -1   34.62    3.20
   9 -12  -1   34.03    2.87
   9 -12  -1   38.00    4.06
  -9  12  -1   35.70    3.41
  -9  12  -1   34.66    3.04
  10 -12   1   45.84    3.71
 -10  12   1   44.75    4.57
  10 -12   1   41.88    3.51
  10 -12   1   33.28    3.85
  10 -12   1   42.94    3.42
 -10  12   1   46.92    4.45
 -10  12   1   32.91    3.76
  10 -12   1   28.69    4.52
 -10  12   1   30.59    4.74
 -10  12  -1   34.29    4.58
  10 -12  -1   48.21    3.84
  10 -12  -1   43.31    3.86
  10 -12  -1   41.05    3.34
  10 -12  -1   39.27    3.45
 -10  12  -1   44.47    3.82
  10 -12  -1   32.90    4.15
  10 -12  -1   38.44    3.97
 -10  12  -1   39.40    3.39
  11 -12   1  100.29    8.02
 -11  12   1  105.52    8.43
  11 -12   1  104.39    7.46
 -11  12   1  108.91    8.33
 -11  12   1  100.95    8.66
  11 -12   1  103.63    7.50
  11 -12   1   90.14    7.92
  11 -12   1   99.83    7.75
  11 -12   1   84.67    8.55
 -11  12   1   80.63    8.49
 -11  12  -1   95.12    8.48
  11 -12  -1   90.84    7.52
 -11  12  -1  102.98    8.45
  11 -12  -1  106.25    7.58
 -11  12  -1  112.09    7.88
  11 -12  -1   95.00    8.18
  11 -12  -1   98.86    8.06
 -11  12  -1  108.29    7.52
  11 -12  -1  111.06    7.82
  11 -12  -1  104.08    7.94
  12 -12   1    1.80    1.25
 -12 -12  -1   -1.74    3.43
  12 -12   1    4.22    1.24
  12 -12   1    4.18    1.18
  12  12  -1   12.49    3.75
 -12  12   1    5.81    2.10
 -12  12   1    5.34    2.00
 -12 -12  -1   -1.99    2.78
  12 -12   1    3.48    2.65
 -12  12   1    1.91    2.28
  12 -12   1    3.61    1.83
 -12  12   1    3.09    1.89
  12 -12   1    7.26    1.83
  12  12  -1    4.22    2.83
 -12 -12  -1    2.67    1.51
 -12 -12   1    8.48    3.28
 -12  12  -1    3.23    1.39
  12 -12  -1    4.57    1.55
  12  12   1    7.60    2.87
 -12  12  -1    3.28    2.10
  12 -12  -1    4.73    1.19
 -12  12  -1    3.44    2.23
 -12 -12   1    4.04    3.66
  12 -12  -1    1.43    2.01
  12 -12  -1    3.57    1.20
  12  12   1    1.24    1.98
  12 -12  -1    1.23    1.15
  12  12   1    4.76    2.09
 -12  12  -1    3.91    1.17
  13 -12   1  151.44   12.21
  13 -12   1  156.34   11.55
  13 -12   1  162.85   12.01
 -13  12   1  162.85   12.31
 -13  12   1  158.55   12.28
  13 -12   1  167.24   11.43
 -13  12   1  159.77   12.52
  13 -12   1  163.52   11.69
 -13  12   1  159.50   12.45
  13 -12   1  157.35   11.91
  13 -12  -1  145.28   12.05
 -13  12  -1  163.67   12.47
  13 -12  -1  152.35   12.39
  13 -12  -1  160.41   11.77
  13 -12  -1  170.06   11.62
  13 -12  -1  159.95   11.57
 -13  12  -1  149.00   11.92
 -13  12  -1  166.01   12.75
  13 -12  -1  155.05   12.12
  13 -12  -1  170.66   11.62
 -14  12   1   95.08    8.10
  14 -12   1  101.78    7.22
 -14  12   1  106.68    8.56
 -14  12   1   98.51    8.20
  14 -12   1   94.35    7.52
  14 -12   1   99.55    7.82
 -14  12   1   89.39    8.28
  14 -12   1  100.76    7.85
  14 -12   1  103.93    7.49
 -14  12  -1  107.23    8.73
 -14  12  -1  101.14    8.32
  14 -12  -1   98.79    7.43
 -14  12  -1   91.56    7.93
  14 -12  -1  101.09    7.41
  14 -12  -1   89.14    7.88
  14 -12  -1   95.21    8.03
  14 -12  -1   94.48    8.36
  14 -12  -1  102.67    7.38
  15 -12   1   12.05    2.06
 -15  12   1   11.31    2.79
  15 -12   1    7.98    1.34
  15 -12   1   10.44    1.89
  15 -12   1   10.70    2.04
 -15  12   1   12.37    2.57
  15 -12   1   12.64    2.70
 -15  12   1    8.61    2.54
  15 -12  -1   13.65    2.47
  15 -12  -1   10.13    3.01
  15 -12  -1   12.25    1.87
 -15  12  -1   11.81    3.01
 -15  12  -1    9.06    2.86
  15 -12  -1    7.56    1.29
  15 -12  -1    8.64    2.38
  15 -12  -1   11.34    1.68
  16 -12   1   18.82    2.46
  16 -12   1   12.87    1.69
 -16  12   1   13.13    3.09
  16 -12   1   10.52    2.26
 -16  12   1   14.58    3.14
  16 -12   1   14.43    2.26
 -16  12  -1   15.67    3.44
  16 -12  -1   14.64    2.17
  16 -12  -1   15.42    2.63
  16 -12  -1   15.29    3.02
  16 -12  -1   11.36    1.53
  16 -12  -1   12.35    1.75
 -16  12  -1   12.00    3.40
 -17  12   1    8.69    2.93
 -17 -12  -1    6.69    4.96
 -17  12   1    3.15    2.99
 -17 -12  -1    3.11    5.29
  17  12  -1    6.88    3.57
  17 -12   1    9.73    2.03
  17 -12   1    9.49    2.03
  17 -12   1    6.81    1.71
  17 -12   1    5.96    1.91
  17 -12  -1    6.30    1.42
 -17 -12   1    0.70    5.62
 -17  12  -1    9.19    3.65
  17 -12  -1    6.48    1.24
  17 -12  -1    8.72    1.92
 -17 -12   1    8.65    5.12
 -17  12  -1    6.31    3.36
  18 -12   1   69.56    6.09
  18 -12   1   79.07    6.03
  18 -12   1   80.28    5.65
 -18  12   1   71.70    7.39
 -18  12   1   84.15    7.69
  18 -12   1   73.63    6.33
  18 -12  -1   67.82    6.23
 -18  12  -1   56.14    7.77
  18 -12  -1   71.87    6.09
  18 -12  -1   69.93    5.61
 -18  12  -1   76.91    7.94
  18 -12  -1   80.68    5.71
 -19  12   1   75.49    7.79
  19 -12   1   73.00    5.70
  19 -12   1   68.74    5.29
  19 -12   1   66.52    5.63
  19 -12   1   64.81    5.93
  19 -12   1   66.79    6.10
 -19  12   1   72.82    7.35
 -19  12  -1   80.37    7.75
  19 -12  -1   73.94    5.47
 -19  12  -1   79.49    8.09
 -19  12  -1   67.17    7.28
  19 -12  -1   66.99    5.89
  19 -12  -1   58.96    5.25
  19 -12  -1   72.67    6.05
  20 -12   1    9.62    2.00
 -20 -12  -1    1.12    6.07
 -20  12   1   14.44    3.88
  20 -12   1    9.61    2.48
  20 -12   1    8.23    1.79
  20 -12   1   11.64    2.56
  20  12  -1    7.22    3.93
 -20  12   1    8.89    3.83
  20  12  -1   17.29    6.13
  20 -12  -1    7.57    1.45
 -20 -12   1   13.93    5.88
 -20  12  -1    7.81    3.82
  20 -12  -1    6.67    1.42
 -20 -12   1    5.77   10.36
  20 -12  -1    8.91    2.34
 -20  12  -1    9.66    3.74
  21 -12   1   44.48    4.97
  21 -12   1   39.12    3.75
 -21  12   1   51.34    6.73
  21 -12   1   48.43    3.97
  21 -12   1   40.57    3.55
 -21  12   1   48.97    6.44
  21 -12   1   42.53    4.72
 -21  12  -1   51.25    7.35
  21 -12  -1   50.59    3.94
 -21  12  -1   42.97    4.75
  21 -12  -1   46.53    4.73
 -21  12  -1   53.90    6.96
  21 -12  -1   40.77    3.62
 -22  12   1   16.16    4.91
 -22  12   1    7.19    4.81
  22 -12   1    8.55    1.46
  22 -12   1   16.05    3.12
  22 -12   1   12.22    1.60
  22 -12   1   12.17    2.88
  22 -12   1    8.15    1.90
  22 -12  -1   13.58    1.82
  22 -12  -1   10.25    1.92
 -22  12  -1   10.19    4.63
 -22  12  -1   15.05    4.68
  22 -12  -1   17.93    3.35
  23 -12   1   17.86    1.67
 -23  12   1   20.22    5.05
  23 -12   1   12.35    2.32
  23 -12   1   18.71    3.52
 -23  12   1   12.85    5.87
  23 -12  -1   19.96    2.56
 -23  12  -1   13.55    5.46
  23 -12  -1   17.69    3.75
  23 -12  -1   14.52    2.18
 -23  12  -1   17.79    5.49
  24 -12   1    0.57    3.17
  24 -12   1    1.39    0.69
  24 -12   1    2.21    1.03
 -24  12   1   -1.64    5.88
 -24  12   1    2.73    5.51
  24 -12  -1    1.82    1.23
 -24  12  -1    1.81    5.68
  24 -12  -1    1.50    1.34
  24 -12  -1    3.48    3.16
 -24  12  -1    3.57    5.65
 -25  12   1   23.07    6.17
  25 -12   1   22.76    4.04
 -25  12   1   20.05    6.85
  25 -12   1   18.37    2.32
  25 -12  -1   19.93    2.68
 -25  12  -1   16.19    6.05
 -25  12  -1   24.46    6.40
  25 -12  -1   22.63    1.93
  25 -12  -1   19.21    4.01
 -26  12   1    1.61    6.96
  26 -12   1    1.08    2.86
 -26  12   1    3.65    5.31
  26 -12   1    4.74    1.54
 -26  12  -1    2.78    5.21
  26 -12  -1    5.97    3.24
 -26  12  -1    5.82    5.81
  26 -12  -1    5.30    1.78
  27 -12   1   11.06    3.35
 -27  12   1    6.61    6.85
 -27  12   1   10.66    5.64
  27 -12   1    8.03    1.71
  27 -12  -1    8.01    2.16
 -27  12  -1    5.34    6.44
  27 -12  -1   13.56    3.57
 -27  12  -1   12.17    5.51
  28 -12   1   25.49    4.43
 -28  12   1   36.48    7.15
 -28  12   1   25.65    8.30
  28 -12   1   16.54    3.11
  28 -12  -1   21.53    4.34
 -28  12  -1   24.52    6.94
  28 -12  -1   26.42    3.62
 -29  12   1   19.99    8.25
  29 -12   1    4.93    3.32
 -29  12   1    8.69    6.05
 -29  12  -1   -2.73    6.47
  29 -12  -1    1.36    2.71
  29 -12  -1    3.71    3.09
 -30  12   1   37.75    9.61
  30 -12   1   32.33    5.29
 -30  12   1   39.44    7.87
  30 -12   1   35.54    5.32
  30 -12  -1   32.39    4.41
  30 -12  -1   35.02    4.95
 -30  12  -1   28.50    8.06
 -31  12   1   40.91   10.02
 -31  12   1   31.58    7.33
  31 -12   1   27.76    5.14
  31 -12  -1   28.37    4.70
 -31  12  -1   22.30    8.68
  31 -12  -1   39.37    4.64
 -32  12   1   12.08    9.49
 -32  12   1   15.51    7.67
  32 -12   1    4.77    3.64
  32 -12  -1   -1.60    2.99
 -32  12  -1   -0.77    7.27
  32 -12  -1    3.96    3.43
   0  13   1   68.75    5.53
   0 -13  -1   63.22    5.19
   0 -13   1   60.11    4.75
   0  13  -1   66.56    4.76
   0 -13   1   60.03    5.26
   0  13  -1   68.01    6.36
   0  13   1   57.02    5.16
   0  13   1   59.43    5.97
   2 -13   1    4.38    0.91
   2  13  -1    4.98    1.75
   2 -13   1    1.73    1.75
   2 -13   1    3.85    1.16
   2 -13   1    4.37    1.40
  -2  13   1    5.88    1.49
  -2  13   1    4.25    1.69
  -2  13   1    2.57    1.83
   2  13  -1    2.24    2.19
   2  13   1    9.42    2.57
   2 -13  -1    5.34    1.38
   2 -13  -1    4.78    2.12
  -2  13  -1    3.41    0.99
  -2  13  -1    3.92    1.51
  -2  13  -1    2.90    2.31
   3 -13   1  111.68    9.58
  -3  13   1  129.15    9.49
  -3  13   1  104.89    9.93
   3 -13   1  128.21    8.85
  -3  13   1  127.33    9.21
   3 -13   1  125.92    9.13
   3 -13   1  132.17    9.33
   3 -13  -1  119.71    9.97
  -3  13  -1  117.68    9.36
  -3  13  -1  129.66   10.31
  -3  13  -1  125.45    9.30
   3 -13  -1  134.27    9.21
  -3  13  -1  118.66    8.83
   4 -13  -1   43.45    3.89
  -5  13   1   37.58    3.28
   5 -13   1   32.98    3.91
  -5  13   1   34.43    3.63
  -5  13   1   34.82    4.12
   5 -13   1   37.49    3.37
   5 -13   1   31.36    3.08
   5 -13   1   35.08    2.78
  -5  13  -1   34.69    3.32
  -5  13  -1   37.10    2.87
   5 -13  -1   31.91    3.49
  -5  13  -1   31.68    4.29
   5 -13  -1   35.76    2.58
  -5  13  -1   39.14    3.51
   5 -13  -1   37.66    2.83
   5 -13  -1   30.47    3.98
   5 -13  -1   31.02    3.47
  -6  13   1   12.00    2.35
  -6  13   1   14.08    2.80
   6 -13   1   11.46    1.95
   6 -13   1   18.21    1.55
   6 -13   1   17.84    3.05
   6 -13   1   13.30    2.00
  -6  13   1   13.00    2.06
   6 -13  -1   14.55    2.21
   6 -13  -1   15.37    2.81
  -6  13  -1   15.86    3.26
   6 -13  -1   13.30    2.34
  -6  13  -1    9.91    2.14
   6 -13  -1   12.01    1.70
  -6  13  -1   16.87    1.71
  -6  13  -1   13.27    2.48
  -7  13   1    4.11    1.40
   7 -13   1    4.38    1.89
  -7  13   1    5.17    2.23
   7 -13   1    5.87    1.03
   7 -13   1    0.63    2.27
   7 -13   1    5.20    1.08
  -7  13   1    4.58    1.82
   7 -13   1    3.03    1.32
  -7  13  -1    5.23    2.13
   7 -13  -1    4.26    2.15
   7 -13  -1    3.16    1.19
   7  13   1    0.01    2.03
   7 -13  -1    8.22    1.66
   7 -13  -1    3.42    1.51
   7 -13  -1    4.06    1.37
   7 -13  -1    7.07    2.00
  -7  13  -1    4.71    2.26
  -7  13  -1    5.63    1.11
  -7  13  -1    2.65    1.40
   8 -13   1  102.92    7.41
   8  13  -1   71.82    8.34
  -8  13   1   95.90    7.72
   8 -13   1   99.72    8.29
   8 -13   1   77.46    7.55
  -8  13   1   87.82    7.85
   8 -13   1  102.42    6.89
  -8  13   1   93.25    7.14
   8 -13   1   96.38    7.23
  -8  13  -1   95.40    8.04
  -8  13  -1  102.60    7.49
   8 -13  -1   86.41    7.66
  -8  13  -1   98.03    6.91
   8 -13  -1  104.46    7.89
   8 -13  -1  100.42    6.77
  -8  13  -1   85.35    7.26
   8 -13  -1  100.12    7.34
  -8 -13   1   74.69    7.40
   8 -13  -1   96.86    7.18
  -9 -13  -1   83.06    7.13
   9 -13   1   69.51    5.54
   9 -13   1   65.56    5.67
   9  13  -1   82.44    6.93
   9  13  -1   74.89    6.13
   9 -13   1   70.01    6.93
  -9  13   1   72.50    6.36
  -9  13   1   72.85    5.79
  -9  13   1   73.65    5.68
  -9 -13  -1   81.76    7.40
   9 -13   1   76.30    5.80
  -9  13   1   66.78    6.37
   9 -13   1   73.46    5.99
   9 -13  -1   60.82    5.81
  -9  13  -1   64.41    6.52
  -9  13  -1   70.43    5.87
   9 -13  -1   62.53    5.63
   9 -13  -1   75.90    6.48
  -9 -13   1   75.18    7.18
  -9  13  -1   70.90    5.50
   9  13   1   84.49    6.88
   9 -13  -1   70.65    5.32
   9 -13  -1   76.08    5.95
  -9  13  -1   72.87    6.00
   9 -13  -1   67.41    6.28
   9  13   1   77.12    6.06
  10 -13   1   30.37    3.52
  10 -13   1   37.18    3.15
  10 -13   1   35.19    3.14
 -10  13   1   34.83    3.61
 -10  13   1   40.27    4.13
 -10  13   1   35.12    3.89
  10 -13  -1   37.19    3.54
  10 -13  -1   35.78    2.96
  10 -13  -1   27.92    4.00
  10 -13  -1   32.06    3.65
 -10  13  -1   33.25    3.08
 -10  13  -1   34.88    3.35
  10 -13  -1   34.70    3.23
 -10  13  -1   31.45    4.11
 -10  13  -1   35.04    3.68
 -11  13   1   15.04    2.96
 -11  13   1   13.87    3.08
 -11  13   1   17.88    3.83
  11 -13   1   10.38    2.39
  11 -13   1   11.77    3.31
  11 -13   1   15.00    1.95
  11 -13   1   14.58    1.97
 -11  13   1   14.54    2.76
  11 -13   1   14.26    2.06
  11 -13   1   19.17    2.67
  11 -13  -1    9.72    2.19
  11 -13  -1   12.82    2.08
 -11  13  -1   12.56    1.88
  11 -13  -1   12.75    2.26
  11 -13  -1   15.86    2.44
  11 -13  -1   15.66    2.45
  11 -13  -1   13.48    1.90
 -11  13  -1   13.56    2.66
 -11  13  -1   14.06    3.06
  11 -13  -1   15.78    2.87
  12 -13   1   78.85    5.84
 -12  13   1   66.14    6.32
  12 -13   1   75.10    5.43
  12 -13   1   66.77    6.07
 -12  13   1   56.19    6.42
  12 -13   1   67.67    5.49
  12 -13   1   59.18    5.99
 -12  13   1   80.52    6.35
 -12  13   1   72.17    6.45
  12 -13  -1   70.26    5.44
  12 -13  -1   68.28    6.13
  12 -13  -1   75.91    5.51
 -12  13  -1   74.63    6.53
  12 -13  -1   67.77    5.92
 -12  13  -1   72.98    6.02
 -12  13  -1   62.71    6.65
 -12  13  -1   73.35    5.52
  12 -13  -1   76.34    5.57
  12 -13  -1   71.29    5.63
  12 -13  -1   61.76    6.33
  13 -13   1   66.96    5.53
  13 -13   1   62.99    4.96
  13 -13   1   65.99    5.76
  13 -13   1   62.35    5.17
  13 -13   1   66.56    5.10
 -13  13   1   63.15    6.00
  13 -13   1   60.94    5.88
 -13  13   1   56.36    6.05
 -13  13   1   71.78    5.98
 -13  13   1   67.35    5.88
  13 -13  -1   74.11    5.23
  13 -13  -1   64.69    5.09
 -13  13  -1   68.42    6.09
  13 -13  -1   63.00    5.70
  13 -13  -1   58.81    6.21
 -13  13  -1   60.84    5.67
  13 -13  -1   68.43    5.12
  13 -13  -1   61.53    5.67
  13 -13  -1   65.31    5.34
 -13  13  -1   56.31    6.22
 -14  13   1    3.62    2.07
  14 -13   1    4.56    1.01
 -14  13   1    7.24    2.14
 -14  13   1    5.70    1.86
  14 -13   1    5.16    1.95
  14 -13   1    5.31    1.38
  14 -13   1    5.30    1.78
 -14  13   1    6.07    2.49
 -14 -13  -1   11.36    3.69
  14 -13   1    5.90    1.47
  14 -13  -1    5.89    1.93
  14 -13  -1    5.95    1.19
  14 -13  -1    5.44    2.41
  14 -13  -1    5.45    1.97
  14 -13  -1    5.56    1.30
 -14  13  -1    5.98    1.93
  14 -13  -1    7.12    1.52
 -14  13  -1    1.47    2.11
  14 -13  -1    2.25    1.85
 -14  13  -1    2.66    2.33
  14 -13  -1    6.72    1.40
  15 -13   1   28.27    3.12
 -15  13   1   30.37    4.03
 -15  13   1   29.50    3.77
 -15  13   1   32.66    4.44
  15 -13   1   32.47    3.15
 -15  13   1   30.31    4.13
  15 -13   1   34.79    3.71
  15 -13   1   36.30    3.58
  15 -13   1   34.53    2.88
  15 -13  -1   33.01    3.98
  15 -13  -1   35.15    2.84
  15 -13  -1   30.82    3.68
 -15  13  -1   30.60    4.21
  15 -13  -1   31.08    3.16
 -15  13  -1   35.66    4.87
  15 -13  -1   33.26    4.35
  15 -13  -1   30.16    2.92
  15 -13  -1   32.90    3.09
 -15  13  -1   24.69    3.83
  16 -13   1   11.93    2.20
  16 -13   1   17.81    2.84
  16  13  -1   20.47    3.83
 -16  13   1   13.66    2.83
 -16  13   1   11.81    3.40
 -16 -13  -1   22.81    5.39
  16 -13   1   12.43    2.48
 -16 -13  -1   22.74    5.22
 -16  13   1   13.56    3.25
  16 -13   1   13.77    2.16
  16 -13   1   12.34    2.40
  16 -13  -1   18.75    2.87
 -16  13  -1   15.43    3.76
  16 -13  -1   12.67    1.68
  16 -13  -1   14.98    2.26
 -16  13  -1   15.61    3.05
  16 -13  -1   14.70    1.85
  17 -13   1   24.18    3.04
 -17  13   1   26.59    4.07
  17 -13   1   27.38    2.95
  17 -13   1   23.73    3.26
  17 -13   1   28.08    2.70
 -17  13   1   22.92    4.49
 -17 -13  -1   18.49    6.39
  17 -13  -1   24.65    2.35
  17 -13  -1   25.55    2.96
 -17 -13   1   28.12    6.64
  17 -13  -1   25.48    2.43
 -17  13  -1   24.99    4.97
 -17 -13   1   12.76    5.59
 -17  13  -1   21.51    3.66
  17 -13  -1   29.03    3.49
  18 -13   1   50.64    4.98
 -18  13   1   56.17    6.13
 -18  13   1   48.19    6.39
  18 -13   1   52.68    4.85
  18 -13   1   59.46    4.33
  18 -13   1   55.08    4.94
  18 -13  -1   55.17    4.85
  18 -13  -1   53.08    5.20
 -18  13  -1   48.23    5.55
 -18  13  -1   54.64    6.63
  18 -13  -1   55.95    4.36
  18 -13  -1   57.69    4.42
  19 -13   1    3.67    1.75
  19 -13   1    1.41    0.83
  19  13  -1    2.29    3.28
  19 -13   1    4.67    1.96
 -19 -13  -1   16.41    6.20
 -19  13   1    0.29    3.41
  19 -13   1    3.15    1.22
  19 -13   1    2.72    1.78
 -19  13   1    4.36    2.92
  19 -13  -1    3.25    1.03
  19 -13  -1    6.42    1.91
 -19  13  -1    3.78    3.49
 -19  13  -1    8.07    2.67
 -19 -13   1    0.11    5.72
  19 -13  -1    1.11    0.94
 -20  13   1   94.63    9.42
  20 -13   1   90.72    6.93
  20 -13   1   96.19    7.29
 -20  13   1   97.15    8.93
  20 -13   1   84.72    7.73
  20 -13   1   84.11    6.79
  20 -13   1   90.79    7.60
  20 -13  -1  105.33    7.15
  20 -13  -1   85.43    6.82
  20 -13  -1   95.81    7.70
  20 -13  -1   97.35    7.62
 -20  13  -1   96.18    9.27
 -20  13  -1   85.32    8.30
  21 -13   1   58.25    5.08
 -21  13   1   60.11    7.47
 -21  13   1   63.24    7.77
  21 -13   1   54.87    5.81
  21 -13   1   60.29    4.91
  21 -13   1   63.40    5.83
  21 -13   1   59.91    4.70
  21 -13  -1   58.82    4.68
 -21  13  -1   66.07    7.97
  21 -13  -1   60.35    5.61
  21 -13  -1   68.11    5.02
 -21  13  -1   63.12    7.68
  22 -13   1   12.30    1.71
 -22  13   1   18.41    5.15
  22 -13   1   12.67    2.34
  22 -13   1   14.99    3.06
 -22  13   1   15.14    4.63
  22 -13  -1   14.52    2.05
 -22  13  -1   16.00    4.88
  22 -13  -1   17.86    3.22
  22 -13  -1   17.14    1.76
  23 -13   1    2.15    2.50
 -23  13   1    0.41    4.51
  23 -13   1   -0.65    0.90
 -23  13   1   -5.52    4.08
  23 -13   1    3.35    1.69
 -23  13  -1   -1.03    4.40
  23 -13  -1    1.20    0.94
 -23  13  -1   -3.24    4.21
  23 -13  -1   -0.03    1.17
  23 -13  -1    2.50    2.38
  24 -13   1   11.59    3.47
  24 -13   1    8.99    1.65
  24 -13   1    8.12    1.50
 -24  13   1   10.09    5.56
 -24  13   1   10.33    6.08
 -24  13  -1    9.05    5.68
  24 -13  -1    9.73    1.53
  24 -13  -1   11.28    3.34
 -24  13  -1    7.85    6.17
  24 -13  -1    9.71    2.02
 -25  13   1    1.58    5.74
 -25  13   1    2.67    5.07
  25 -13   1    2.49    2.71
  25 -13   1    3.79    1.23
  25 -13   1    3.80    0.83
  25 -13  -1    6.55    1.62
  25 -13  -1    5.17    3.01
 -25  13  -1    4.37    6.34
  25 -13  -1    4.55    1.13
  26 -13   1    9.93    3.10
 -26  13   1    8.06    7.04
 -26  13   1   11.80    5.59
  26 -13   1    3.28    1.43
  26 -13  -1    6.02    1.78
  26 -13  -1    8.82    3.24
 -26  13  -1   12.92    6.68
  27 -13   1    1.88    1.51
  27 -13   1    3.27    2.98
 -27  13   1    5.92    5.19
 -27  13   1    2.27    6.57
 -27  13  -1    5.24    6.55
  27 -13  -1    4.44    3.07
  27 -13  -1    2.35    1.84
 -28  13   1    8.15    7.38
 -28  13   1    9.30    5.53
  28 -13   1    1.87    1.64
  28 -13   1    0.43    3.18
 -28  13  -1   -0.53    5.86
  28 -13  -1    2.23    2.88
  28 -13  -1    3.15    2.05
 -29  13   1   16.69    6.00
  29 -13   1   16.76    4.01
  29 -13   1   13.43    2.41
 -29  13   1   18.19    7.81
 -29  13  -1    2.57    6.59
  29 -13  -1   11.05    3.03
  29 -13  -1   20.22    3.99
 -30  13   1   26.65    7.06
 -30  13   1   21.45    9.06
  30 -13   1   19.46    4.38
 -30  13  -1   21.58    8.26
  30 -13  -1   30.20    4.78
  30 -13  -1   31.50    4.11
 -31  13   1    1.49    8.34
 -31  13   1  -10.20    6.28
  31 -13   1   -1.58    3.29
 -31  13  -1   -4.78    7.48
  31 -13  -1    0.81    2.63
  31 -13  -1    4.67    3.25
  32 -13   1   26.30    4.90
 -32  13   1   18.46    7.92
 -32  13   1   27.28    9.91
  32 -13  -1   29.41    4.91
  32 -13  -1   20.52    3.81
 -32  13  -1   11.28    8.55
   0 -14  -1   30.21    3.21
   0  14  -1   32.34    2.75
   0  14   1   34.15    3.69
   0  14  -1   32.14    4.61
   0  14   1   29.91    4.39
   0 -14   1   31.08    2.63
   0 -14   1   30.24    3.28
  -1  14   1    4.43    2.33
  -1  14   1    3.78    1.54
  -1  14   1    4.49    1.70
  -1 -14  -1    4.56    1.70
   1 -14   1    4.87    1.58
   1  14  -1    5.47    2.55
   1  14  -1    4.86    1.27
   1 -14   1    4.86    0.91
   1  14   1    8.02    2.28
   1 -14  -1    7.30    1.44
  -1 -14   1    5.62    1.11
  -1  14  -1    3.88    1.05
  -1 -14   1    5.87    1.84
   1  14   1    0.17    2.29
  -1  14  -1    0.67    2.44
   2 -14   1   94.63    6.86
  -2  14   1  104.22    7.71
   2 -14   1   97.05    7.39
  -2  14   1   89.53    7.24
  -2  14   1   79.37    8.11
  -2  14  -1   97.65    6.87
   2 -14  -1   99.33    7.29
  -2  14  -1   90.17    8.38
   3 -14   1   80.96    6.08
   3 -14   1   74.86    5.51
  -3  14   1   77.02    6.01
  -3  14   1   79.82    6.34
  -3  14   1   60.79    6.77
   3 -14   1   67.38    5.82
   3 -14  -1   83.35    5.96
  -3  14  -1   75.99    6.23
  -3  14  -1   74.03    5.53
  -3  14  -1   72.32    7.13
   4  14  -1   14.66    2.15
  -4  14   1   15.34    3.22
   4 -14   1   16.11    1.98
   4  14  -1   21.26    4.25
  -4 -14  -1   20.27    3.03
  -4 -14  -1   15.48    2.96
   4  14  -1   11.11    2.60
   4  14   1   13.84    1.81
   4  14   1   17.60    3.45
  -4  14  -1   15.52    3.44
  -4 -14   1   13.52    2.92
  -4 -14   1   12.05    2.26
  -4  14  -1   18.51    1.73
   4  14   1   13.78    2.99
  -5  14   1    6.52    1.65
   5 -14   1    7.85    1.06
  -5  14   1    8.62    2.02
   5 -14   1    8.33    1.76
  -5  14   1    5.54    2.38
   5 -14   1    9.76    1.65
  -5  14  -1    5.11    2.57
  -5  14  -1    7.10    1.77
  -5  14  -1    7.25    1.36
   5 -14  -1    9.65    1.76
   5  14   1   13.39    3.18
   6 -14   1   35.74    3.31
  -6 -14  -1   28.75    4.36
  -6  14   1   45.41    3.77
   6  14  -1   32.98    3.83
  -6  14   1   42.88    4.09
   6 -14   1   44.16    3.82
   6 -14   1   45.10    3.22
  -6  14   1   45.13    4.68
   6 -14  -1   39.85    2.99
   6 -14  -1   47.33    3.81
   6 -14  -1   37.50    3.94
   6 -14  -1   45.27    3.33
  -6 -14   1   28.51    4.81
  -6 -14   1   30.96    4.50
  -6  14  -1   41.04    3.85
  -6  14  -1   38.06    4.68
  -6  14  -1   42.86    3.28
   7 -14   1  154.33   11.14
   7 -14   1  140.95   12.15
   7 -14   1  144.00   10.97
   7 -14   1  161.77   10.76
  -7  14   1  151.18   11.97
  -7  14   1  144.29   11.03
  -7  14   1  155.93   11.52
   7 -14  -1  151.93   11.73
   7 -14  -1  164.50   11.09
  -7  14  -1  133.93   11.10
  -7  14  -1  151.31   10.75
   7 -14  -1  138.90   10.82
   7 -14  -1  142.53   11.18
  -7  14  -1  156.47   11.22
   7 -14  -1  155.68   10.58
  -7  14  -1  152.54   12.05
  -8  14   1  134.45   10.46
  -8  14   1  123.90   10.87
   8 -14   1  140.82   11.29
   8 -14   1  137.64    9.73
   8 -14   1  130.78   10.07
   8 -14   1  139.46   10.20
  -8  14   1  129.11   10.00
   8 -14  -1  135.82   10.16
  -8  14  -1  132.09    9.73
  -8  14  -1  142.86   10.29
   8 -14  -1  141.07   10.78
   8 -14  -1  126.20   10.01
   8 -14  -1  147.10   10.05
   8 -14  -1  132.26    9.58
  -8  14  -1  124.46   10.10
  -8  14  -1  145.22   11.16
   9  14   1   18.03    3.80
 -10  14   1   82.17    7.29
  10  14  -1   73.68    8.30
  10 -14   1   86.70    6.29
  10 -14   1   86.84    6.54
 -10  14   1   85.39    7.14
  10 -14   1   70.39    7.48
  10 -14   1   90.59    6.85
  10 -14   1   81.15    6.42
 -10  14  -1   82.03    6.29
  10 -14  -1   82.48    6.14
 -10  14  -1   81.62    7.46
  10 -14  -1   90.89    6.52
  10 -14  -1   84.27    6.71
 -10  14  -1   70.16    6.54
 -10 -14   1   67.92    7.18
 -10  14  -1   92.70    7.39
  10 -14  -1   96.20    7.45
  10 -14  -1   81.23    6.48
  11 -14   1   47.77    4.00
  11 -14   1   41.54    4.14
  11 -14   1   41.93    3.59
 -11  14   1   46.55    4.57
 -11  14   1   44.26    4.70
  11 -14   1   46.18    3.77
 -11  14   1   45.43    5.39
  11 -14  -1   49.08    3.90
  11 -14  -1   40.64    4.71
 -11  14  -1   39.96    3.64
 -11  14  -1   39.97    4.76
 -11  14  -1   36.84    5.22
  11 -14  -1   43.36    4.25
  11 -14  -1   41.34    3.85
  11 -14  -1   40.85    3.72
 -12  14   1   23.14    3.88
  12 -14   1   33.46    3.13
  12 -14   1   28.13    3.44
 -12  14   1   29.25    3.78
  12 -14   1   30.02    2.65
  12 -14   1   26.16    2.78
 -12  14   1   25.46    3.74
  12 -14   1   22.45    3.62
 -12  14   1   28.25    3.88
 -12  14  -1   24.35    3.85
 -12  14  -1   27.40    4.54
  12 -14  -1   32.21    2.74
 -12  14  -1   27.68    2.72
  12 -14  -1   20.04    3.92
  12 -14  -1   26.74    2.81
  12 -14  -1   25.88    3.39
  12 -14  -1   27.14    3.34
  12 -14  -1   32.95    2.88
  12  14   1   21.64    3.23
 -13  14   1    1.41    1.82
  13 -14   1    3.36    1.08
 -13  14   1    1.81    2.35
  13  14  -1    2.18    2.28
 -13 -14  -1    6.08    4.17
  13 -14   1    6.50    2.09
  13 -14   1    2.53    1.15
 -13  14   1    3.29    1.92
 -13  14   1    2.57    1.97
 -13 -14  -1    5.80    2.30
  13  14  -1    8.98    4.03
 -13 -14  -1    6.65    3.43
  13 -14   1    4.44    1.64
  13 -14   1    2.05    1.98
 -13  14  -1    2.55    2.47
  13 -14  -1    4.08    1.76
 -13  14  -1    3.14    2.21
  13 -14  -1   -0.46    2.30
 -13 -14   1    5.21    4.21
  13 -14  -1    3.15    1.11
  13  14   1   10.61    3.73
  13 -14  -1    1.71    0.85
  13 -14  -1    3.88    1.99
  13 -14  -1    4.08    1.15
 -13  14  -1    1.03    2.52
  13 -14  -1    1.22    1.82
  13 -14  -1    2.64    0.95
 -14  14   1   30.69    4.15
  14 -14   1   31.79    3.11
  14 -14   1   31.06    3.50
 -14  14   1   31.89    4.35
 -14  14   1   38.09    4.19
  14 -14   1   33.91    4.01
  14 -14   1   38.24    3.33
  14 -14   1   33.21    3.19
 -14  14   1   30.58    3.95
 -14  14  -1   33.57    4.45
  14 -14  -1   36.39    3.89
  14 -14  -1   35.85    3.03
  14 -14  -1   25.27    3.71
  14 -14  -1   29.01    4.61
 -14  14  -1   33.05    4.26
 -14  14  -1   31.48    5.29
  14 -14  -1   35.55    3.17
  14 -14  -1   34.04    2.99
  14 -14  -1   32.25    3.12
  15 -14   1    5.09    1.33
  15 -14   1    4.58    1.70
 -15  14   1    2.01    2.28
 -15  14   1    4.92    2.16
  15 -14   1    4.78    2.13
 -15  14   1    3.32    2.18
  15 -14   1    8.14    1.70
  15 -14   1    3.03    1.58
 -15  14   1    4.79    2.23
 -15 -14  -1   14.45    4.94
 -15  14  -1    4.78    2.55
 -15 -14   1   13.31    5.41
 -15  14  -1    5.26    3.52
  15 -14  -1    3.45    1.25
 -15  14  -1    4.61    2.27
  15 -14  -1    4.71    1.39
  15 -14  -1    0.69    2.03
  15 -14  -1    4.20    0.98
  16 -14   1    8.95    2.33
 -16  14   1   10.23    2.47
  16 -14   1    9.25    1.93
 -16  14   1   10.18    3.03
  16 -14   1    8.78    1.62
  16  14  -1    5.47    3.44
 -16  14   1    8.62    2.63
 -16  14   1    7.79    3.17
  16 -14   1   10.10    1.81
  16 -14   1    9.92    2.20
 -16 -14  -1    5.98    5.46
 -16 -14   1   -1.77    5.04
  16 -14  -1   10.68    1.95
  16 -14  -1   11.15    2.15
 -16  14  -1    8.46    2.69
 -16 -14   1   10.25    6.07
  16 -14  -1    9.42    1.44
 -16  14  -1   11.42    3.22
  16 -14  -1    8.00    1.54
  17 -14   1    6.90    1.35
  17 -14   1    8.47    1.90
 -17  14   1    7.21    3.17
 -17 -14  -1   13.37    6.30
  17 -14   1    6.37    2.15
  17  14  -1   16.34    4.18
  17 -14   1    6.76    1.73
 -17  14   1    7.86    2.27
 -17  14   1    8.74    3.12
  17 -14   1    7.22    1.99
 -17  14  -1    7.03    3.27
  17 -14  -1    8.15    1.78
 -17 -14   1   12.15    5.55
  17 -14  -1    6.73    1.52
 -17  14  -1    6.22    2.20
  17 -14  -1   10.21    1.96
  17 -14  -1    6.11    1.18
  18 -14   1    3.08    0.93
 -18  14   1    7.54    3.34
 -18  14   1    5.44    3.00
 -18 -14  -1   15.50    6.03
  18 -14   1    7.79    2.18
  18 -14   1    5.49    1.72
  18 -14   1    2.52    1.93
  18 -14   1    5.68    1.89
  18 -14  -1    3.68    1.11
  18 -14  -1    4.82    1.89
  18 -14  -1    3.46    1.03
 -18  14  -1    0.04    3.13
 -18  14  -1    6.22    2.28
 -19  14   1   82.56    7.95
  19 -14   1   72.14    6.31
  19 -14   1   78.04    6.44
 -19  14   1   73.11    8.00
  19 -14   1   67.79    6.25
  19 -14   1   74.87    5.73
  19 -14  -1   80.38    5.93
 -19  14  -1   68.37    6.64
  19 -14  -1   78.61    5.86
  19 -14  -1   77.76    6.35
  19 -14  -1   82.15    6.82
 -19  14  -1   72.93    8.24
 -20  14   1   83.71    8.26
  20 -14   1   65.02    5.88
  20 -14   1   74.54    5.80
  20 -14   1   81.91    6.53
 -20  14   1   80.34    8.58
  20 -14   1   68.60    6.61
  20 -14   1   71.27    6.48
 -20  14  -1   75.66    6.95
  20 -14  -1   89.30    6.16
 -20  14  -1   83.82    8.81
  20 -14  -1   79.11    6.60
  20 -14  -1   79.03    5.91
  20 -14  -1   83.89    6.97
  21 -14   1   18.89    3.45
 -21  14   1    4.90    3.99
  21 -14   1   11.75    1.68
 -21  14   1   11.01    4.21
  21 -14   1   11.36    2.70
 -21  14  -1   11.95    4.45
  21 -14  -1    9.95    1.47
  21 -14  -1   10.87    2.55
  21 -14  -1   10.62    1.85
 -21  14  -1   12.17    2.81
  22 -14   1   28.79    2.64
  22 -14   1   20.98    3.08
 -22  14   1   33.70    6.46
  22 -14   1   32.23    4.11
  22 -14   1   27.66    4.26
  22 -14   1   26.98    2.50
 -22  14   1   28.63    5.85
 -22  14  -1   38.12    7.11
  22 -14  -1   27.52    2.78
  22 -14  -1   27.39    2.47
 -22  14  -1   24.79    4.54
  22 -14  -1   30.47    3.91
 -23  14   1   23.23    5.82
  23 -14   1   24.05    2.36
  23 -14   1   22.64    3.90
 -23  14   1   21.87    5.64
  23 -14  -1   22.08    2.13
  23 -14  -1   18.77    2.44
 -23  14  -1   26.99    4.88
 -23  14  -1   18.61    5.92
  23 -14  -1   24.97    3.68
 -24  14   1    9.54    5.41
  24 -14   1   16.29    1.92
 -24  14   1   10.48    5.80
  24 -14   1   21.66    4.10
  24 -14  -1   14.57    2.22
  24 -14  -1   12.87    1.68
  24 -14  -1   19.52    3.72
 -24  14  -1   11.59    6.60
  25 -14   1   14.72    3.47
  25 -14   1   11.36    2.04
 -25  14   1   13.46    6.35
  25 -14   1   14.09    2.42
 -25  14   1   14.90    5.91
 -25  14  -1   15.36    6.46
  25 -14  -1   15.54    1.77
  25 -14  -1   18.79    2.39
  25 -14  -1   17.66    3.65
  26 -14   1    5.10    3.08
 -26  14   1    6.53    7.24
 -26  14   1    2.73    5.47
  26 -14  -1    3.73    1.05
  26 -14  -1    3.95    2.71
  26 -14  -1    0.67    1.62
 -26  14  -1    2.36    6.00
 -27  14   1   20.72    7.54
  27 -14   1   18.69    4.06
  27 -14   1   13.65    2.26
 -27  14   1   18.78    6.11
  27 -14  -1   13.33    3.57
  27 -14  -1   13.49    2.74
 -27  14  -1   12.30    7.09
  28 -14   1    1.23    1.55
  28 -14   1    2.07    2.90
 -28  14   1    8.77    6.75
 -28  14   1    5.10    5.31
  28 -14  -1    8.10    3.05
  28 -14  -1    3.22    2.06
 -28  14  -1   -2.36    6.15
 -29  14   1    9.02    5.73
  29 -14   1    7.62    3.45
 -29  14   1    9.45    7.78
  29 -14   1    7.29    2.08
  29 -14  -1    8.47    2.51
 -29  14  -1    6.27    7.08
  29 -14  -1    6.04    3.33
 -30  14   1    2.38    7.59
 -30  14   1   -3.36    6.63
 -30  14  -1    3.83    7.16
  30 -14  -1    3.20    3.08
  30 -14  -1   -0.31    2.54
  31 -14   1   17.76    3.74
 -31  14   1    8.62    8.36
 -31  14   1   14.94    6.87
 -31  14  -1   20.14    8.21
  31 -14  -1    9.46    3.79
  31 -14  -1   17.93    3.14
 -32  14   1   10.51    9.41
 -32  14   1    9.58    7.63
  32 -14   1   11.87    3.66
 -32  14  -1   11.78    8.20
  32 -14  -1   20.14    4.09
  32 -14  -1    9.05    3.29
   0  15  -1   35.04    3.09
   0  15  -1   33.86    4.94
   0 -15   1   44.36    3.95
   0  15   1   39.76    4.08
   0 -15  -1   35.96    3.60
   0  15   1   34.63    4.88
   0 -15   1   33.07    2.94
  -1 -15  -1    1.93    1.51
   1  15  -1    2.49    1.16
   1  15  -1   -0.09    2.81
   1 -15   1    3.07    1.55
  -1  15   1    2.22    2.51
  -1  15   1    4.25    1.94
   1 -15   1    4.23    0.84
  -1  15  -1   -0.60    1.36
   1  15   1    6.26    2.78
  -1  15  -1    4.78    2.60
   1  15   1    3.15    1.93
  -1 -15   1    2.07    0.94
  -1  15  -1    4.92    1.19
   1 -15  -1    4.33    1.47
  -1 -15   1    2.75    1.78
   2 -15   1   29.60    2.48
  -2  15   1   34.60    3.84
   2 -15   1   36.22    3.37
  -2  15   1   21.92    4.33
  -2  15   1   28.61    3.28
  -2  15  -1   30.05    4.55
   2 -15  -1   35.37    3.15
  -2  15  -1   31.24    2.67
  -2  15  -1   24.35    3.51
  -4  15   1   39.34    3.62
   4 -15   1   37.54    3.01
  -4  15   1   29.10    4.66
   4 -15   1   42.91    3.83
  -4  15   1   42.52    4.08
   4 -15  -1   41.10    3.50
  -4  15  -1   37.55    3.11
  -4  15  -1   31.39    4.86
   6 -15   1   57.45    4.12
  -6  15   1   52.26    5.75
   6 -15   1   52.88    4.70
  -6  15   1   55.11    5.08
  -6  15   1   48.78    4.54
   6 -15  -1   54.01    4.51
   6 -15  -1   58.22    4.14
  -6  15  -1   52.02    4.18
  -6  15  -1   50.10    5.69
   6 -15  -1   52.50    3.88
  -6  15  -1   54.79    4.79
  -7 -15  -1   56.59    6.04
  -7 -15  -1   57.05    5.45
   7  15  -1   54.14    5.99
  -7  15   1   49.21    4.67
   7  15  -1   46.71    4.71
  -7 -15  -1   52.16    4.70
  -7  15   1   57.92    6.02
   7 -15   1   51.26    4.74
   7  15  -1   58.00    7.17
   7 -15   1   53.84    4.71
   7 -15   1   63.89    4.34
  -7  15   1   51.19    5.21
  -7  15  -1   59.33    5.03
   7 -15  -1   54.17    4.66
   7  15   1   53.47    4.53
   7 -15  -1   55.34    4.43
   7 -15  -1   52.51    5.56
   7  15   1   55.28    4.47
  -7 -15   1   57.07    6.18
   7  15   1   45.11    6.45
  -7  15  -1   61.86    4.41
   7 -15  -1   62.26    4.11
  -7  15  -1   63.28    6.18
  -7 -15   1   66.15    5.39
   8  15   1   42.90    5.76
   9 -15   1  178.52   12.51
   9 -15   1  177.91   12.63
   9 -15   1  169.96   12.15
  -9  15   1  173.60   12.99
  -9  15   1  164.90   13.37
  -9  15   1  153.97   12.37
   9 -15  -1  162.61   13.08
   9 -15  -1  163.64   11.95
   9 -15  -1  178.95   12.38
  -9  15  -1  164.94   12.11
  -9  15  -1  168.30   12.63
  -9  15  -1  170.69   13.46
   9 -15  -1  168.35   12.46
 -10  15   1  117.78    9.47
  10 -15   1  131.08    9.78
 -10  15   1  120.97   10.34
 -10  15   1  131.13   10.20
  10 -15   1  123.70    9.55
  10 -15   1  119.89    9.23
  10 -15  -1  136.87    9.48
  10 -15  -1  133.42   10.38
 -10  15  -1  133.08   10.63
  10 -15  -1  123.95    9.57
 -10  15  -1  130.18    9.91
 -10  15  -1  122.18    9.28
  10 -15  -1  127.11    9.15
  11 -15   1   11.58    2.22
  11  15  -1   14.22    4.21
  11 -15   1   11.54    2.43
 -11 -15  -1   17.27    3.57
  11  15  -1   20.92    4.53
 -11  15   1   10.99    2.98
 -11  15   1   14.97    3.09
 -11 -15  -1   13.54    3.06
  11 -15   1   14.97    2.25
 -11  15   1   14.08    3.14
 -11 -15  -1   14.48    4.62
  11 -15   1   13.94    1.77
  11 -15  -1   14.99    1.92
  11 -15  -1   10.95    2.13
  11 -15  -1    6.79    2.78
 -11 -15   1   15.10    3.55
  11  15   1    5.30    3.97
 -11  15  -1   14.15    3.46
  11 -15  -1    9.41    2.14
  11 -15  -1   14.33    2.16
 -11 -15   1   16.40    4.32
 -11  15  -1   12.36    2.62
 -11  15  -1   10.42    1.89
  12 -15   1   20.46    3.23
 -12  15   1   26.12    3.44
  12 -15   1   21.67    2.09
  12 -15   1   23.02    2.63
 -12  15   1   21.29    3.67
  12 -15   1   18.29    2.44
 -12 -15  -1   15.22    4.76
  12  15  -1   12.02    3.99
 -12  15   1   21.15    3.56
  12 -15  -1   23.28    2.32
 -12 -15   1   11.50    4.14
 -12  15  -1   18.86    2.25
 -12  15  -1   24.08    4.08
 -12 -15   1    9.42    4.38
  12 -15  -1   20.59    2.49
  12  15   1   23.80    4.19
  12 -15  -1   19.39    3.55
 -12  15  -1   21.21    3.51
  12  15   1   16.83    4.30
  12  15   1   17.95    4.35
  12 -15  -1   14.78    2.89
  12 -15  -1   15.21    2.02
  13 -15   1    7.08    1.59
  13  15  -1   14.36    4.85
  13 -15   1   10.96    1.56
 -13  15   1    6.75    2.24
 -13 -15  -1    0.94    4.40
 -13  15   1   10.40    2.60
 -13 -15  -1    3.20    2.39
  13  15  -1   11.03    4.07
  13 -15   1    8.50    2.34
 -13  15   1    9.91    3.02
  13 -15   1    9.28    1.87
  13 -15  -1    6.17    2.03
  13 -15  -1    5.25    2.63
  13 -15  -1    8.17    1.55
 -13  15  -1    5.60    1.57
 -13  15  -1    7.88    2.62
  13 -15  -1    9.25    1.80
 -13  15  -1   10.06    2.54
  13  15   1    1.44    4.26
 -13 -15   1    4.42    4.00
 -13 -15   1   15.50    4.82
 -14  15   1    3.05    2.20
  14 -15   1    5.82    1.43
  14 -15   1    6.31    1.40
 -14  15   1    3.55    2.05
 -14  15   1    1.72    2.19
 -14  15   1    5.09    2.54
  14  15  -1   17.83    5.36
 -14 -15  -1    7.45    4.94
  14 -15   1    7.12    1.90
  14 -15  -1    5.74    1.14
  14 -15  -1    4.99    2.81
 -14  15  -1    5.70    2.23
  14 -15  -1    4.18    1.30
  14 -15  -1    6.77    1.45
  14 -15  -1    3.14    1.97
 -14  15  -1    5.00    2.30
 -14 -15   1   15.18    4.80
 -14  15  -1    6.63    2.83
 -14 -15   1   14.16    5.39
  14 -15  -1    6.89    1.40
 -15  15   1   40.56    4.73
 -15  15   1   40.64    4.89
  15 -15   1   37.33    3.56
 -15  15   1   36.36    4.60
  15 -15   1   41.49    3.67
  15 -15   1   37.57    3.37
 -15  15   1   33.92    4.36
  15 -15   1   41.41    3.99
 -15  15  -1   33.16    4.51
 -15  15  -1   40.21    4.87
  15 -15  -1   38.07    3.43
  15 -15  -1   36.91    3.56
  15 -15  -1   46.04    3.67
  15 -15  -1   38.41    3.39
 -15  15  -1   39.55    5.25
  16 -15   1    6.19    1.63
  16 -15   1    3.89    1.44
 -16  15   1    4.21    2.17
 -16  15   1    2.56    2.29
  16 -15   1    3.98    1.06
 -16  15   1    2.72    2.91
  16 -15   1    1.44    1.64
 -16  15   1    1.07    2.03
  16 -15   1    2.65    1.84
 -16 -15  -1   13.26    5.60
  16  15  -1    6.75    3.86
 -16  15  -1    6.72    2.91
  16 -15  -1    4.46    1.60
  16 -15  -1    5.90    1.50
 -16  15  -1    3.12    2.42
 -16 -15   1   -1.82    5.30
 -16  15  -1    2.63    2.23
  16 -15  -1    5.31    1.10
  16 -15  -1    5.54    1.51
 -17  15   1   24.53    3.90
 -17  15   1   25.01    4.34
  17 -15   1   27.78    3.04
 -17  15   1   21.66    4.53
  17 -15   1   28.43    3.14
 -17  15   1   19.91    4.06
  17 -15   1   26.63    2.47
  17 -15   1   30.00    3.57
  17 -15  -1   24.00    2.92
 -17  15  -1   22.60    3.83
  17 -15  -1   27.83    3.11
  17 -15  -1   25.59    2.54
 -17  15  -1   30.89    5.30
  17 -15  -1   25.30    2.73
  18 -15   1   22.90    2.84
 -18  15   1   14.72    3.82
  18 -15   1   15.03    2.97
 -18  15   1   22.77    3.70
 -18  15   1   15.49    4.06
  18 -15   1   17.46    2.60
  18 -15   1   17.43    3.38
 -18  15  -1   13.85    3.96
  18 -15  -1   22.13    2.75
  18 -15  -1   14.63    2.79
 -18  15  -1   19.17    3.47
  18 -15  -1   17.53    2.04
 -19  15   1   56.23    6.28
 -19  15   1   43.69    6.50
  19 -15   1   50.34    4.83
  19 -15   1   48.90    5.18
  19 -15   1   48.34    4.67
  19 -15   1   53.97    5.26
  19 -15   1   45.81    4.00
  19 -15  -1   56.56    4.33
  19 -15  -1   52.57    4.79
 -19  15  -1   45.56    6.72
  19 -15  -1   56.92    4.36
 -19  15  -1   53.65    5.35
  20 -15   1    0.37    0.87
 -20  15   1    3.62    3.57
  20 -15   1    2.22    2.11
  20 -15   1    2.21    1.89
  20 -15   1    2.11    2.28
  20 -15   1    2.29    1.85
  20 -15   1    1.66    1.12
 -20  15   1   -0.55    3.62
  20 -15  -1    1.76    1.08
  20 -15  -1    2.27    1.08
 -20  15  -1    5.60    3.93
  20 -15  -1    3.31    1.96
 -20  15  -1    4.22    2.17
  21 -15   1   42.28    4.74
  21 -15   1   41.96    4.75
  21 -15   1   49.00    3.91
 -21  15   1   49.85    6.59
 -21  15   1   45.52    7.29
  21 -15   1   47.40    4.75
  21 -15   1   44.25    3.67
 -21  15  -1   39.56    7.42
  21 -15  -1   46.18    3.85
  21 -15  -1   53.01    4.81
  21 -15  -1   52.40    4.11
 -21  15  -1   44.64    5.10
 -22  15   1   48.37    7.25
  22 -15   1   48.37    3.80
  22 -15   1   34.76    4.72
  22 -15   1   45.78    3.59
  22 -15   1   46.75    4.73
 -22  15   1   40.54    7.29
  22 -15  -1   45.75    3.90
  22 -15  -1   45.17    3.69
  22 -15  -1   45.04    4.59
 -22  15  -1   41.10    5.09
 -22  15  -1   48.86    7.58
  23 -15   1   16.89    3.47
 -23  15   1   18.02    5.24
 -23  15   1   17.74    5.31
  23 -15  -1   15.36    1.86
 -23  15  -1   16.17    5.90
 -23  15  -1   19.46    3.99
  23 -15  -1   22.66    3.52
  23 -15  -1   15.14    2.14
  24 -15   1    7.54    2.97
  24 -15   1    5.28    1.20
 -24  15   1   -1.98    5.29
 -24  15   1    7.09    5.40
  24 -15   1    8.59    1.58
  24 -15  -1   12.12    3.02
  24 -15  -1    7.47    1.48
 -24  15  -1    8.36    6.02
 -24  15  -1    6.79    2.99
  24 -15  -1    7.23    1.53
  25 -15   1    6.91    1.49
 -25  15   1   11.66    6.27
  25 -15   1   11.37    3.08
 -25  15   1    6.26    5.96
  25 -15  -1    4.45    1.11
  25 -15  -1   10.14    3.03
 -25  15  -1    7.61    6.23
  25 -15  -1    2.20    1.43
  26 -15   1   43.20    3.30
  26 -15   1   39.32    4.71
 -26  15   1   38.31    9.01
 -26  15   1   46.43    8.12
  26 -15   1   31.05    3.30
  26 -15  -1   35.78    3.16
  26 -15  -1   44.94    3.87
 -26  15  -1   51.33    9.17
  26 -15  -1   33.37    4.58
 -27  15   1   43.66    8.06
 -27  15   1   42.82    8.64
  27 -15   1   29.95    3.34
  27 -15   1   37.95    4.83
  27 -15  -1   38.96    3.81
  27 -15  -1   35.08    4.65
 -27  15  -1   39.79    7.91
 -28  15   1    6.05    5.46
  28 -15   1    2.55    1.58
 -28  15   1    4.29    6.98
  28 -15   1    4.61    2.89
  28 -15  -1    0.72    2.71
 -28  15  -1    2.19    6.58
  28 -15  -1    1.56    1.91
 -29  15   1   18.02    6.35
  29 -15   1   12.12    3.40
  29 -15   1   14.66    2.66
 -29  15   1   26.21    8.47
  29 -15  -1   19.43    3.88
  29 -15  -1   14.60    2.76
 -29  15  -1   14.64    7.60
  30 -15   1    2.27    3.35
 -30  15   1   -3.17    7.25
 -30  15   1    3.91    6.15
  30 -15  -1   -0.98    3.20
 -30  15  -1    0.99    7.66
  30 -15  -1   -0.86    2.50
 -31  15   1    3.25    8.10
 -31  15   1    0.77    6.78
  31 -15   1    1.50    3.50
 -31  15  -1  -11.03    7.75
  31 -15  -1    4.10    2.46
  31 -15  -1    9.42    3.68
 -32  15   1    1.20    8.83
  32 -15   1   -2.63    3.43
 -32  15  -1   -1.69    7.72
  32 -15  -1    0.10    2.75
  32 -15  -1    3.62    2.94
   0 -16  -1   58.36    5.06
   0  16  -1   54.29    4.39
   0  16  -1   47.15    6.36
   0  16   1   61.08    5.47
   0 -16   1   63.37    5.34
   0  16   1   55.20    6.30
   0 -16   1   53.03    4.32
   1  16  -1   21.68    3.42
   2  16  -1    4.20    3.49
   2  16  -1    3.89    1.44
  -2 -16  -1    5.10    2.13
  -2  16   1    9.71    3.09
  -2 -16   1    4.07    1.97
  -2  16  -1    4.39    3.08
  -2 -16   1    4.00    1.20
   2  16   1    4.20    2.50
   2  16   1    3.35    3.09
  -2  16  -1    6.42    1.94
   3 -16   1   12.05    2.31
   3 -16   1   12.79    1.39
  -3  16   1   12.27    3.69
  -3  16   1   13.26    2.62
  -3  16  -1   18.03    4.14
   3 -16  -1   14.19    2.06
  -3  16  -1   18.59    3.12
  -3  16  -1   12.17    1.68
  -4  16   1   16.00    3.66
   4 -16   1   14.33    1.45
   4 -16   1   17.19    2.55
  -4  16   1   15.61    2.40
  -4  16   1   17.80    3.03
  -4  16  -1   16.89    2.92
  -4  16  -1   12.15    3.78
   4 -16  -1   15.88    2.16
  -4  16  -1   11.83    1.71
   5  16  -1   11.12    2.08
   5  16  -1   20.89    4.58
  -5 -16  -1    8.98    2.96
  -5 -16  -1   15.78    3.06
   5  16   1   10.03    1.74
  -5 -16   1   18.83    5.26
  -5 -16   1   16.13    3.39
   5  16   1   19.25    4.19
   5  16   1    8.49    3.57
  -6 -16  -1   20.25    3.64
   6  16  -1    9.41    3.08
   6  16  -1   10.83    2.12
  -6 -16  -1   14.40    3.10
   6  16  -1   22.94    5.22
   6  16   1    9.88    2.13
   6  16   1   15.74    4.08
  -6 -16   1   15.94    3.77
   6  16   1   11.31    4.06
   6  16   1   12.54    1.85
   7 -16   1   24.21    2.42
   7 -16   1   26.16    2.95
  -7  16   1   27.49    3.56
  -7  16   1   25.02    4.25
  -7  16   1   21.20    2.90
   7 -16   1   30.19    2.38
   7 -16  -1   24.84    2.04
  -7  16  -1   25.21    2.50
  -7  16  -1   29.39    3.30
   7 -16  -1   29.87    2.48
   7 -16  -1   29.78    2.80
  -7  16  -1   18.98    4.18
  -8  16   1   65.57    5.89
   8  16  -1   52.21    7.86
   8 -16   1   68.99    4.79
   8 -16   1   58.42    5.07
  -8  16   1   54.15    5.17
   8 -16   1   63.99    5.18
  -8  16   1   62.80    6.50
   8 -16   1   63.03    5.23
   8 -16  -1   60.36    4.83
   8 -16  -1   59.80    6.33
   8  16   1   45.75    6.87
   8 -16  -1   59.84    5.00
  -8 -16   1   55.75    5.72
  -8  16  -1   59.88    6.45
  -8  16  -1   61.53    5.43
   8 -16  -1   66.14    4.52
  -8  16  -1   65.99    4.81
  -9  16   1  106.91    9.48
  -9  16   1  108.05    8.97
   9 -16   1  111.29    8.45
   9 -16   1  105.02    8.38
  -9  16   1   95.08    8.30
  -9  16  -1  111.03    9.61
   9 -16  -1  116.88    7.81
   9 -16  -1  116.72    8.25
   9 -16  -1  110.69    9.36
   9 -16  -1  112.78    8.43
  -9  16  -1  111.77    8.05
   9 -16  -1   93.77    8.07
  -9  16  -1  110.41    8.56
  10 -16   1    3.21    1.15
 -10 -16  -1   10.98    4.03
 -10  16   1    2.17    1.78
 -10  16   1    4.14    2.57
  10 -16   1    3.06    1.69
  10  16  -1    8.36    3.52
  10 -16   1    0.73    1.36
  10 -16  -1    1.79    1.50
 -10  16  -1    1.77    2.50
 -10  16  -1    1.09    1.68
  10 -16  -1    2.16    0.91
  10 -16  -1   -1.00    2.43
 -10  16  -1    2.78    1.29
  10 -16  -1    0.97    1.11
 -10 -16   1   11.68    3.83
  10 -16  -1    1.73    1.34
  10  16   1    6.95    4.16
 -11  16   1   87.09    7.53
  11 -16   1   84.86    6.99
  11 -16   1   84.23    6.34
  11 -16   1   86.45    6.75
 -11  16   1   74.28    7.63
  11 -16  -1   83.48    6.74
 -11  16  -1   87.20    7.80
 -11  16  -1   78.67    6.41
 -11  16  -1   88.04    7.10
  11 -16  -1   89.31    6.62
  11 -16  -1   82.47    7.76
  11 -16  -1   84.90    6.38
  12 -16   1   68.53    5.66
  12 -16   1   59.56    5.22
  12 -16   1   62.71    4.77
 -12  16   1   64.18    6.06
  12 -16   1   58.16    5.23
  12  16  -1   51.39    8.22
 -12  16   1   68.34    5.94
 -12  16   1   58.39    6.19
  12 -16  -1   60.04    6.39
 -12  16  -1   58.89    4.87
  12 -16  -1   60.64    4.98
  12 -16  -1   61.06    5.17
 -12  16  -1   55.41    6.22
 -12  16  -1   61.31    5.68
  12 -16  -1   59.60    4.83
 -13  16   1   14.01    3.35
  13 -16   1   12.48    2.19
  13 -16   1   19.33    3.31
  13 -16   1   14.12    1.76
 -13 -16  -1   12.25    5.12
  13  16  -1   11.99    3.88
 -13  16   1   16.98    3.43
  13 -16   1   10.33    1.95
 -13  16   1   13.54    2.76
  13 -16  -1   16.83    1.91
 -13  16  -1   12.01    2.76
 -13  16  -1   10.73    2.14
 -13 -16   1   18.48    4.86
  13 -16  -1   12.95    3.29
  13 -16  -1   14.80    2.24
  13  16   1   22.51    5.40
 -13  16  -1   12.64    3.23
  13 -16  -1   12.32    1.93
  14 -16   1   17.68    2.69
  14 -16   1   20.83    2.17
 -14  16   1   20.51    3.24
  14 -16   1   17.90    2.41
 -14 -16  -1    5.95    5.34
 -14  16   1   16.80    3.54
 -14  16   1   26.28    4.15
  14 -16  -1   23.08    2.57
 -14 -16   1    8.59    4.97
  14 -16  -1   14.92    2.80
 -14  16  -1   21.18    4.23
  14 -16  -1   16.68    1.89
  14 -16  -1   20.47    2.33
  14  16   1   25.24    5.92
 -14  16  -1   17.99    3.44
 -15  16   1    7.30    2.47
 -15  16   1    5.44    3.01
  15 -16   1    3.46    0.95
 -15  16   1    3.49    2.59
 -15 -16  -1    5.54    5.91
  15 -16   1    1.63    1.31
  15 -16   1    3.59    1.29
  15  16  -1   -0.44    3.78
  15 -16   1    2.85    1.51
 -15  16   1    3.84    2.51
  15 -16  -1    2.78    1.20
 -15  16  -1    4.17    2.84
  15 -16  -1    4.14    1.42
  15 -16  -1    2.53    1.10
 -15  16  -1    2.09    2.61
 -15  16  -1    0.02    2.03
  15 -16  -1    3.52    1.41
 -15 -16   1    9.91    5.79
  16 -16   1   56.04    4.79
  16 -16   1   55.19    4.78
 -16  16   1   52.39    5.96
 -16  16   1   65.91    6.56
  16 -16   1   56.27    4.48
 -16  16   1   53.48    5.96
 -16  16   1   57.58    6.06
  16 -16   1   57.72    5.18
  16 -16  -1   60.06    4.70
 -16  16  -1   54.04    5.73
  16 -16  -1   53.85    4.61
 -16  16  -1   58.41    6.74
 -16  16  -1   53.08    5.97
  16 -16  -1   54.90    4.76
  16 -16  -1   57.40    4.91
 -17  16   1   56.50    5.96
 -17  16   1   49.76    6.32
  17 -16   1   51.85    4.14
  17 -16   1   62.75    5.22
 -17  16   1   49.79    5.88
  17 -16   1   53.17    4.62
 -17  16   1   55.92    5.90
  17 -16   1   50.43    4.59
 -17  16  -1   49.01    5.57
 -17  16  -1   50.67    5.72
  17 -16  -1   55.66    4.84
  17 -16  -1   46.64    4.32
  17 -16  -1   49.27    4.47
 -17  16  -1   46.82    6.17
  17 -16  -1   51.34    4.54
  18 -16   1    9.24    1.95
 -18  16   1   17.03    4.12
 -18  16   1   12.59    3.34
 -18  16   1    8.71    3.81
  18 -16   1    9.89    2.51
  18 -16   1   13.77    2.35
  18 -16   1   11.42    1.54
 -18  16  -1    7.84    3.60
  18 -16  -1   12.38    2.11
  18 -16  -1   10.70    2.24
  18 -16  -1   13.00    2.44
 -18  16  -1   16.39    3.27
  18 -16  -1   10.11    1.76
 -19  16   1   23.24    4.91
  19 -16   1   15.16    1.90
  19 -16   1   23.54    3.15
  19 -16   1   28.05    3.73
 -19  16   1   20.26    4.41
  19 -16   1   18.77    2.83
 -19  16  -1   26.15    4.27
 -19  16  -1   18.70    4.52
  19 -16  -1   20.20    2.39
  19 -16  -1   18.06    2.33
  19 -16  -1   25.53    3.21
  19 -16  -1   21.75    3.02
  20 -16   1   21.82    3.88
  20 -16   1   27.43    2.58
 -20  16   1   26.71    5.60
  20 -16   1   27.04    3.64
 -20  16   1   30.25    5.65
  20 -16   1   29.78    3.63
  20 -16  -1   32.17    3.59
  20 -16  -1   29.60    3.76
  20 -16  -1   29.58    2.93
 -20  16  -1   31.60    5.98
  20 -16  -1   35.05    3.04
 -20  16  -1   34.75    4.40
  21 -16   1   24.30    4.22
  21 -16   1   31.70    3.73
  21 -16   1   22.49    2.73
  21 -16   1   25.14    2.39
 -21  16   1   28.49    5.60
 -21  16   1   24.39    5.60
  21 -16   1   25.63    3.37
  21 -16  -1   25.53    2.71
  21 -16  -1   30.48    3.45
 -21  16  -1   24.73    5.67
  21 -16  -1   29.75    2.78
 -21  16  -1   26.06    4.46
  22 -16   1    2.11    0.94
  22 -16   1    2.59    2.51
 -22  16   1    3.07    4.27
  22 -16   1    3.87    1.23
 -22  16   1    1.09    4.38
  22 -16   1    2.23    2.22
  22 -16  -1    4.60    1.16
 -22  16  -1    4.82    2.72
  22 -16  -1    6.58    2.29
  22 -16  -1    3.66    1.22
 -22  16  -1    4.10    4.64
  23 -16   1    5.30    2.75
 -23  16   1    8.65    4.84
  23 -16   1    6.37    1.25
  23 -16   1    9.72    1.87
 -23  16   1    4.94    4.58
  23 -16  -1   10.17    1.67
  23 -16  -1    7.50    2.57
  23 -16  -1    7.05    1.53
 -23  16  -1    8.58    2.94
 -23  16  -1    6.07    4.84
 -24  16   1    3.63    5.21
  24 -16   1   12.01    3.78
 -24  16   1    7.99    5.96
  24 -16   1   11.71    1.80
  24 -16  -1   11.34    1.73
 -24  16  -1   15.53    6.20
 -24  16  -1    9.23    3.07
  24 -16  -1   13.60    3.29
  25 -16   1   28.30    2.94
 -25  16   1   35.58    7.66
 -25  16   1   37.07    7.81
  25 -16   1   29.82    4.59
  25 -16   1   36.72    2.98
  25 -16  -1   28.74    3.26
  25 -16  -1   35.20    2.96
  25 -16  -1   37.33    4.83
 -25  16  -1   26.67    7.54
 -26  16   1   45.11    9.65
  26 -16   1   41.07    5.13
 -26  16   1   53.38    8.35
  26 -16   1   44.41    3.47
  26 -16   1   37.62    3.59
 -26  16  -1   37.86    8.30
  26 -16  -1   48.65    4.08
  26 -16  -1   41.15    4.84
  26 -16  -1   40.01    3.46
  27 -16   1    7.26    3.46
 -27  16   1   12.23    6.12
 -27  16   1   10.58    6.99
 -27  16  -1    9.36    6.87
  27 -16  -1    5.31    3.00
 -28  16   1   70.79   10.97
 -28  16   1   58.20    8.82
  28 -16   1   52.01    4.45
  28 -16   1   51.20    5.76
 -28  16  -1   59.71   10.44
  28 -16  -1   54.49    5.00
  28 -16  -1   45.48    5.53
 -29  16   1   25.20    8.10
  29 -16   1   22.77    4.73
  29 -16   1   26.96    3.03
 -29  16   1   22.84    6.75
  29 -16  -1   25.92    3.63
 -29  16  -1   29.85    8.10
  29 -16  -1   24.23    4.16
  30 -16   1    2.60    3.23
 -30  16   1    4.64    7.61
  30 -16  -1   -2.81    3.06
 -31  16   1   -4.53    7.96
 -31  16   1   -2.20    6.35
  31 -16   1   -3.36    3.20
 -31  16  -1   -7.14    7.47
  31 -16  -1   -3.79    2.60
  31 -16  -1   -2.89    2.32
 -32  16   1   12.04    7.00
  32 -16   1    2.25    3.40
 -32  16   1   -1.06    8.71
  32 -16  -1    4.83    2.51
 -32  16  -1  -11.14    8.58
   0  17  -1    1.63    1.25
   0 -17   1    1.85    1.97
   0 -17  -1    3.65    1.92
   0 -17   1    0.69    0.92
   0  17   1    1.82    3.20
   0  17  -1   -1.95    2.06
   0  17   1    0.83    2.12
   0  17  -1    1.75    3.42
   1  17  -1   41.87    5.16
  -1  17   1   59.20    5.29
  -1  17   1   48.58    6.20
   1 -17   1   56.10    4.85
   1 -17   1   44.98    3.85
  -1  17  -1   43.02    5.15
  -1  17  -1   50.88    6.51
  -1  17  -1   49.01    4.00
   1 -17  -1   57.57    4.81
   2 -17   1   29.80    3.32
  -2  17   1   29.75    3.95
   2 -17   1   26.14    2.27
  -2  17   1   27.83    4.85
   2 -17  -1   29.45    3.21
  -2  17  -1   26.21    4.03
  -2  17  -1   23.30    4.90
  -2  17  -1   22.62    2.50
  -3 -17  -1    2.71    2.56
  -3 -17  -1    0.45    2.21
   3 -17   1    4.78    1.74
  -3  17   1    9.83    2.31
  -3  17   1    8.68    3.05
   3  17  -1    1.75    1.47
   3 -17   1    4.36    0.93
   3  17   1    2.66    3.68
  -3 -17   1    2.76    1.60
  -3  17  -1    1.94    3.23
   3  17   1    2.57    3.00
   3 -17  -1    7.86    1.72
  -3  17  -1    6.51    1.35
  -3 -17   1    1.05    2.35
  -4 -17  -1   18.47    3.84
   4 -17   1   24.96    2.02
   4 -17   1   23.13    2.98
  -4  17   1   20.12    4.56
   4  17  -1   14.07    4.86
  -4  17   1   25.35    3.54
  -4  17  -1   21.73    4.86
   4 -17  -1   24.84    2.73
  -4  17  -1   22.91    2.24
  -4  17  -1   25.14    3.48
   4  17   1   13.99    4.38
  -4 -17   1   17.39    3.52
  -5  17   1    5.43    2.09
  -5  17   1    8.65    3.26
   5  17  -1    5.69    4.26
  -5 -17  -1    4.38    2.77
   5 -17   1    6.73    1.73
   5 -17   1    6.79    1.04
  -5 -17  -1    2.22    2.70
  -5 -17   1    7.51    4.32
  -5  17  -1    7.02    1.35
   5  17   1    4.41    3.58
   5  17   1    1.21    3.94
  -5  17  -1    0.91    2.85
   5 -17  -1    5.26    1.50
  -5 -17   1    3.29    3.20
  -5  17  -1    7.41    2.23
  -6  17  -1   27.31    4.69
  -6 -17   1   19.13    3.70
  -7  17   1   16.62    3.16
  -7 -17  -1   20.32    3.99
   7 -17   1   16.47    1.75
   7 -17   1   13.03    2.26
  -7  17   1   16.13    3.98
  -7 -17  -1   23.95    4.43
  -7  17   1   14.96    2.55
   7 -17   1   17.55    2.58
   7 -17  -1   18.63    1.81
   7 -17  -1   14.80    1.38
  -7  17  -1   13.81    4.00
  -7  17  -1   14.92    2.14
  -7 -17   1   21.36    4.77
   7  17   1   24.27    4.76
   7 -17  -1   20.66    2.30
  -7  17  -1   19.41    2.92
  -8  17   1   18.81    3.11
   8 -17   1   26.11    3.02
  -8  17   1   24.00    4.65
   8 -17   1   26.67    3.10
  -8  17   1   25.43    3.74
   8 -17   1   28.23    2.53
   8 -17  -1   22.59    4.39
  -8  17  -1   30.34    3.47
   8 -17  -1   24.51    2.07
   8 -17  -1   27.96    2.58
   8 -17  -1   24.59    2.80
  -8  17  -1   21.55    4.56
  -8  17  -1   30.55    2.49
   9  17  -1    8.00    2.42
   9 -17   1    8.44    1.90
  -9  17   1    7.04    2.03
   9 -17   1   12.11    2.23
   9 -17   1    8.03    1.89
  -9  17   1   10.57    2.62
  -9 -17  -1    2.15    3.81
  -9  17   1    9.98    3.13
   9 -17  -1    7.26    1.07
  -9  17  -1    8.38    2.24
  -9  17  -1    4.89    3.11
  -9  17  -1    9.01    1.58
  -9 -17   1    1.78    3.94
   9  17   1    5.19    4.66
   9 -17  -1    9.56    2.08
  -9 -17   1    5.27    3.31
   9 -17  -1    8.95    1.86
   9  17   1    8.35    5.11
   9 -17  -1    8.60    1.70
 -10  17   1   63.78    6.91
  10 -17   1   61.07    5.41
 -10  17   1   55.51    5.51
  10 -17   1   69.54    5.63
  10 -17   1   63.86    4.96
 -10  17   1   63.59    6.15
 -10  17  -1   64.54    5.85
  10 -17  -1   69.24    5.25
  10 -17  -1   67.58    5.63
  10 -17  -1   67.12    4.82
 -10  17  -1   66.70    6.88
  10 -17  -1   56.30    5.12
 -10  17  -1   64.66    5.15
  10 -17  -1   64.95    6.86
 -11  17   1   55.41    5.84
  11 -17   1   64.63    4.64
  11 -17   1   62.76    5.18
 -11  17   1   53.30    5.08
  11 -17   1   61.64    5.34
 -11  17   1   53.76    6.28
 -11  17  -1   59.95    4.84
  11 -17  -1   61.65    4.92
  11  17   1   45.19    7.56
 -11  17  -1   58.02    5.50
 -11  17  -1   61.26    6.58
  11 -17  -1   55.71    6.38
  11 -17  -1   60.69    5.24
  11 -17  -1   61.26    4.68
 -12 -17  -1    4.56    4.93
 -12  17   1    3.40    2.03
  12 -17   1    5.72    1.20
  12  17  -1    5.49    5.56
  12 -17   1    0.72    1.59
 -12 -17  -1    2.37    2.89
  12 -17   1    3.15    2.04
  12 -17   1    5.82    1.67
 -12  17   1    4.18    2.43
  12  17   1   11.24    5.23
 -12  17  -1    4.79    1.35
 -12 -17   1   -5.13    4.11
  12 -17  -1    1.99    1.23
  12 -17  -1    5.38    1.77
  12 -17  -1    4.59    1.47
  12 -17  -1    0.34    2.28
  12 -17  -1    3.32    1.73
  12  17   1   16.51    5.62
 -12  17  -1    3.06    2.09
 -12  17  -1    4.01    3.04
  13 -17   1    7.57    2.01
 -13  17   1    8.29    2.72
  13 -17   1    9.86    2.60
  13 -17   1    6.87    1.40
  13 -17   1    5.79    1.87
 -13  17   1   10.10    2.94
  13 -17  -1    8.62    1.66
  13 -17  -1    8.45    1.71
  13 -17  -1    5.81    1.95
 -13  17  -1    9.03    2.23
 -13  17  -1    8.53    3.29
 -13  17  -1    6.16    1.75
  13 -17  -1    6.52    1.86
  14 -17   1    3.91    1.21
 -14  17   1    3.49    2.03
  14 -17   1    1.62    1.31
 -14  17   1    2.73    2.78
  14 -17   1    2.02    1.62
 -14  17   1    6.19    2.59
  14 -17  -1    3.80    1.30
 -14  17  -1    3.60    3.06
  14 -17  -1    2.39    1.07
  14 -17  -1    4.29    1.55
 -14  17  -1    3.40    1.92
  14 -17  -1    0.68    1.87
  15 -17   1   52.96    5.23
 -15  17   1   59.59    6.45
 -15  17   1   58.05    5.72
 -15  17   1   60.67    6.35
  15 -17   1   56.79    4.74
  15 -17   1   49.91    4.87
  15 -17  -1   53.72    4.88
 -15  17  -1   55.90    5.60
 -15  17  -1   65.89    6.57
  15 -17  -1   62.86    5.10
  15 -17  -1   62.38    4.89
  15 -17  -1   62.73    4.74
 -16  17   1   90.01    7.89
 -16  17   1   83.80    8.06
 -16  17   1   90.95    8.16
  16 -17   1   91.14    7.33
  16 -17   1   83.32    6.54
 -16  17   1   84.72    8.24
  16 -17   1   84.82    6.77
  16 -17   1   77.52    6.81
 -16  17  -1   94.68    8.86
  16 -17  -1   88.11    6.63
  16 -17  -1   86.70    6.76
  16 -17  -1   90.44    6.97
 -16  17  -1   86.15    7.53
 -16  17  -1   94.00    8.28
  16 -17  -1   82.80    6.95
  17 -17   1    2.68    1.58
  17 -17   1    2.90    0.94
 -17  17   1   -0.36    3.04
 -17  17   1    5.66    3.13
 -17  17   1   -0.89    2.66
 -17  17   1    0.85    2.90
  17 -17   1    4.26    2.14
  17 -17   1    2.79    1.43
 -17  17  -1    3.90    3.07
  17 -17  -1    0.90    1.10
 -17  17  -1    0.48    1.99
  17 -17  -1    2.38    1.39
  17 -17  -1    2.76    1.73
 -17  17  -1    3.78    3.40
 -18  17   1   80.12    7.80
  18 -17   1   74.91    5.90
  18 -17   1   77.63    6.44
 -18  17   1   76.04    7.87
 -18  17   1   73.09    8.06
 -18  17   1   80.58    8.01
  18 -17   1   81.47    6.90
  18 -17   1   76.60    6.37
  18 -17  -1   81.41    6.66
 -18  17  -1   76.40    7.65
  18 -17  -1   82.16    6.41
  18 -17  -1   80.28    6.26
  18 -17  -1   78.34    6.32
 -18  17  -1   82.02    8.46
 -18  17  -1   76.95    7.28
 -19  17   1   28.17    4.62
  19 -17   1   22.52    2.35
 -19  17   1   27.24    5.20
  19 -17   1   30.92    4.03
  19 -17   1   32.41    3.49
  19 -17   1   27.61    3.45
 -19  17   1   23.84    4.87
  19 -17  -1   28.22    3.09
  19 -17  -1   33.51    3.57
  19 -17  -1   28.91    3.36
 -19  17  -1   28.89    5.84
  19 -17  -1   20.82    2.78
 -19  17  -1   38.69    5.12
 -20  17   1    7.38    3.95
  20 -17   1    3.19    1.99
  20 -17   1    5.98    2.01
 -20  17   1   11.63    3.57
  20 -17   1    4.09    2.38
 -20  17   1   -0.34    3.65
  20 -17   1    3.90    0.99
 -20  17  -1    8.54    4.28
  20 -17  -1    7.18    1.61
  20 -17  -1    5.31    1.23
  20 -17  -1    7.16    2.18
  20 -17  -1    5.89    2.13
 -20  17  -1    4.14    3.00
 -21  17   1    3.14    3.93
  21 -17   1    5.28    2.06
 -21  17   1    2.04    3.93
  21 -17   1    4.85    1.06
  21 -17   1    4.52    2.43
  21 -17   1    6.83    2.05
  21 -17   1    3.29    1.53
  21 -17  -1    4.93    1.57
 -21  17  -1    9.50    3.26
 -21  17  -1    6.83    3.96
  21 -17  -1    5.73    2.23
  21 -17  -1    4.72    1.26
  21 -17  -1    4.29    2.18
  22 -17   1   15.42    2.20
  22 -17   1   12.33    2.87
  22 -17   1   11.91    3.31
  22 -17   1   11.38    1.51
 -22  17   1   14.37    5.26
 -22  17   1   10.62    5.23
 -22  17  -1   14.33    3.73
  22 -17  -1   14.28    2.08
  22 -17  -1   16.80    3.07
  22 -17  -1   11.26    2.98
  22 -17  -1   12.33    2.01
 -22  17  -1   11.62    5.09
  23 -17   1    7.08    3.20
  23 -17   1    4.24    2.56
 -23  17   1    2.60    4.97
 -23  17   1    1.22    4.67
  23 -17   1    4.99    1.44
 -23  17  -1    2.87    5.48
  23 -17  -1    5.81    2.54
 -23  17  -1    2.55    3.18
  23 -17  -1    4.40    2.48
  23 -17  -1    4.61    1.47
  23 -17  -1    2.75    1.34
 -24  17   1    7.08    5.56
  24 -17   1    4.80    1.36
 -24  17   1    2.37    5.79
  24 -17   1    8.85    3.52
  24 -17   1    3.52    1.15
  24 -17   1    3.61    2.77
 -24  17  -1    0.93    6.51
  24 -17  -1    2.33    1.38
 -24  17  -1    6.46    3.74
  24 -17  -1    5.23    2.70
  25 -17   1   16.54    3.67
  25 -17   1   14.26    3.85
  25 -17   1   10.71    1.98
 -25  17   1   18.68    6.79
 -25  17   1   13.82    6.32
  25 -17  -1   11.97    2.24
 -25  17  -1   18.37    6.82
  25 -17  -1   16.84    2.12
  25 -17  -1   17.21    3.73
 -25  17  -1   18.56    3.91
 -26  17   1    2.95    5.74
  26 -17   1    0.21    2.53
 -26  17   1    1.39    7.25
  26 -17   1    1.67    1.30
 -26  17  -1   -1.80    5.94
  26 -17  -1    1.63    1.27
  26 -17  -1    0.95    2.78
  26 -17  -1    0.31    1.50
  27 -17   1   51.89    5.59
  27 -17   1   55.25    4.58
 -27  17   1   54.27   10.61
 -27  17   1   62.88    9.26
  27 -17  -1   51.88    5.82
  27 -17  -1   56.80    4.46
 -27  17  -1   53.65   10.22
  27 -17  -1   59.47    4.98
  28 -17   1   53.03    4.32
 -28  17   1   62.33   10.77
  28 -17   1   53.99    5.45
 -28  17   1   48.36    8.92
  28 -17  -1   39.17    5.27
  28 -17  -1   53.67    4.77
 -28  17  -1   54.52    9.64
  29 -17   1   -1.99    2.70
 -29  17   1    4.03    5.97
  29 -17   1    0.19    2.52
 -29  17   1    4.22    7.74
 -29  17  -1    0.14    6.60
  29 -17  -1   -3.31    2.46
  29 -17  -1   -1.86    2.09
 -30  17   1    8.99    6.78
 -30  17   1   19.53    8.51
  30 -17   1   17.43    3.61
 -30  17  -1    3.98    7.64
  30 -17  -1   11.17    2.83
 -31  17   1   -0.61    6.76
  31 -17   1    6.25    3.21
 -31  17   1   11.84    8.40
 -31  17  -1    3.10    8.00
  31 -17  -1    3.13    2.75
  31 -17  -1    5.70    2.59
 -32  17   1    7.57    9.04
  32 -17   1    3.70    3.37
 -32  17   1    7.34    7.46
 -32  17  -1    0.06    7.96
  32 -17  -1    3.55    2.59
  32 -17  -1    7.90    3.14
   0  18  -1   64.58    7.32
   0  18  -1   72.54    5.98
   0  18   1   86.21    7.49
   0  18  -1   78.16    8.63
   0 -18   1   86.08    7.12
   0 -18   1   73.26    5.92
   0 -18  -1   86.48    7.12
   0 -18  -1   86.79    6.93
   0  18   1   84.72    8.67
   2  18  -1   19.64    4.00
  -2  18   1   13.37    4.30
  -2  18   1   11.54    2.98
   2 -18   1   14.70    2.74
  -2  18  -1   11.45    1.92
  -2  18  -1   15.61    4.37
  -2  18  -1   13.88    3.19
   2 -18  -1   12.17    2.40
   3  18  -1   18.07    4.72
   3 -18   1   16.08    2.70
  -3  18   1   16.47    4.69
  -3 -18  -1   11.86    3.19
   3  18  -1   15.91    1.99
  -3 -18  -1   18.49    3.98
   3 -18   1   14.50    1.58
  -3  18   1   18.28    3.71
  -3 -18   1   10.84    3.22
  -3  18  -1   18.88    3.73
  -3  18  -1   22.01    4.77
  -3  18  -1   16.36    1.96
   3  18   1   16.87    4.18
   3  18   1   17.79    4.64
   3 -18  -1   15.08    2.62
   4  18  -1   10.18    4.91
   4 -18   1    4.61    0.91
  -4 -18  -1    3.83    2.69
   4  18  -1    3.63    3.12
  -4  18   1    4.54    2.13
   4 -18   1    3.38    1.85
  -4 -18  -1    5.85    2.83
  -4  18   1    3.86    3.48
  -4  18  -1    5.31    2.28
  -4  18  -1    3.71    1.27
  -4 -18   1    6.35    3.02
   4  18   1    3.95    4.38
   4 -18  -1    4.53    1.54
   4  18   1    4.21    4.10
  -4  18  -1    4.26    3.27
   5  18  -1    6.53    5.11
  -5 -18   1   13.60    4.70
   5  18   1    3.86    4.36
   5  18   1    4.61    4.59
  -6 -18   1   38.10    4.77
   7 -18   1    1.63    1.66
  -7  18   1    2.02    2.16
  -7  18   1   -0.73    2.97
  -7 -18  -1    3.03    3.92
   7  18  -1   10.85    5.24
   7 -18   1    3.35    0.93
  -7 -18  -1    1.70    2.88
   7  18  -1    8.56    2.96
   7 -18   1    3.16    1.57
   7 -18  -1    0.91    1.25
   7  18   1    3.71    4.51
  -7 -18   1    8.82    2.89
  -7  18  -1    1.63    1.35
  -7  18  -1    4.62    2.79
   7 -18  -1    3.17    0.52
  -7 -18   1    3.99    3.64
  -7  18  -1    3.54    1.88
   7  18   1    7.06    4.52
  -8  18   1   23.87    3.92
   8 -18   1   23.95    2.50
   8 -18   1   24.46    3.04
  -8  18   1   20.49    4.66
   8 -18   1   28.21    3.09
   8 -18  -1   26.15    3.31
  -8  18  -1   23.38    4.58
   8 -18  -1   24.92    2.78
   8 -18  -1   25.80    2.37
  -8  18  -1   24.88    3.61
  -8  18  -1   27.15    2.46
   9 -18   1    2.24    1.71
  -9  18   1    5.22    2.37
  -9  18   1    2.83    3.20
   9 -18   1    6.28    1.73
   9 -18   1    7.00    1.71
  -9 -18  -1    7.46    4.14
  -9 -18  -1   10.45    3.58
  -9 -18   1    9.55    3.87
  -9  18  -1    4.56    2.12
  -9  18  -1    5.45    3.26
  -9  18  -1    6.80    1.58
   9 -18  -1    8.02    2.09
   9 -18  -1    5.40    1.41
   9 -18  -1    5.13    0.85
   9  18   1   11.19    5.16
   9  18   1   16.90    5.25
  10 -18   1   27.63    3.33
 -10  18   1   30.18    5.37
  10 -18   1   24.56    2.47
  10  18  -1   14.59    6.02
  10 -18   1   24.76    3.17
 -10  18   1   27.43    4.17
 -10  18  -1   21.51    3.61
  10 -18  -1   28.47    2.80
  10 -18  -1   31.31    2.85
 -10  18  -1   24.57    2.81
  10 -18  -1   26.11    3.33
  10 -18  -1   23.25    2.19
 -10  18  -1   25.98    5.08
  11 -18   1    6.07    1.77
  11 -18   1    4.42    2.04
 -11  18   1    1.57    2.28
  11 -18   1    4.83    1.15
 -11  18   1    8.82    3.24
 -11  18  -1    4.93    1.52
 -11  18  -1    6.61    3.41
  11 -18  -1    5.52    1.48
  11 -18  -1    6.76    2.03
 -11  18  -1    4.99    2.07
  11 -18  -1    4.98    1.20
 -12  18   1   27.97    4.51
  12 -18   1   25.72    3.93
 -12 -18  -1   46.36    7.03
  12 -18   1   34.48    3.54
  12 -18   1   34.06    2.78
 -12  18   1   31.36    4.95
  12  18   1   38.70    7.12
 -12  18  -1   31.74    4.03
 -12  18  -1   27.19    5.33
  12 -18  -1   28.29    3.26
 -12  18  -1   26.38    3.07
  12 -18  -1   31.95    3.09
  12 -18  -1   31.80    3.65
  12 -18  -1   37.32    3.30
  13 -18   1   17.85    3.75
  13 -18   1   15.67    2.97
  13 -18   1   17.54    2.72
 -13 -18  -1    4.87    5.31
 -13  18   1   23.71    4.08
 -13  18   1   24.06    4.42
  13 -18   1   20.15    1.98
  13  18   1   25.14    6.97
 -13  18  -1   17.71    3.26
 -13 -18   1    8.55    5.47
 -13  18  -1   20.18    4.35
  13 -18  -1   14.99    2.83
  13 -18  -1   17.13    2.76
  13 -18  -1   18.62    2.15
  13 -18  -1   17.40    2.42
  14 -18   1    9.01    2.43
 -14 -18  -1   14.62    5.82
  14 -18   1   15.66    1.89
 -14  18   1   17.44    4.07
  14 -18   1   11.86    2.56
 -14  18   1   16.60    3.56
 -14  18  -1   13.75    3.00
  14 -18  -1   17.58    1.90
  14 -18  -1   11.95    2.12
  14 -18  -1   16.08    2.62
 -14  18  -1   17.83    4.44
  14  18   1   29.69    7.30
 -14 -18   1   21.47    5.80
  14 -18  -1   12.21    2.22
 -15  18   1   40.93    5.75
  15 -18   1   41.60    4.66
 -15  18   1   50.16    6.13
  15 -18   1   49.55    4.14
  15 -18  -1   57.17    4.70
  15 -18  -1   55.25    4.15
 -15  18  -1   45.08    5.09
 -15  18  -1   51.46    6.34
  15 -18  -1   45.06    4.50
 -16  18   1    6.71    2.77
  16 -18   1   -0.17    1.61
  16 -18   1    2.92    1.49
 -16  18   1    5.36    3.01
  16 -18   1    5.36    2.00
 -16  18   1    3.60    3.27
  16 -18  -1    5.58    1.85
  16 -18  -1    4.63    1.71
 -16  18  -1    5.87    3.31
  16 -18  -1    4.09    1.56
  16 -18  -1    2.50    1.26
 -16  18  -1    2.66    2.36
 -17  18   1  100.86    9.81
 -17  18   1  104.61    9.30
  17 -18   1  108.20    7.95
  17 -18   1   98.62    8.60
 -17  18   1  105.38    9.75
  17 -18   1  113.31    8.20
 -17  18   1  105.45    9.95
  17 -18  -1  104.52    8.33
 -17  18  -1  111.76    9.78
  17 -18  -1  107.19    8.17
  17 -18  -1  108.83    8.26
 -17  18  -1  101.85    9.01
 -17  18  -1  111.63   10.31
  17 -18  -1  106.50    8.46
  18 -18   1   76.42    6.34
  18 -18   1   74.39    6.78
 -18  18   1   93.70    8.81
 -18  18   1   84.46    8.29
 -18  18   1   92.08    8.29
  18 -18   1   89.77    6.80
 -18  18   1   81.72    8.51
  18 -18   1   91.07    7.45
  18 -18  -1   85.74    6.70
 -18  18  -1   85.48    8.95
  18 -18  -1   80.45    6.80
 -18  18  -1   82.36    7.62
  18 -18  -1   80.33    6.67
  18 -18  -1   87.29    7.09
 -18  18  -1   91.71    8.32
  19 -18   1    1.72    1.71
  19 -18   1    1.00    1.80
  19 -18   1    4.34    2.37
  19 -18   1    1.15    0.90
 -19  18   1    0.57    3.29
 -19  18   1    4.71    3.16
 -19  18   1   -0.51    2.67
 -19  18   1   -0.40    3.40
  19 -18  -1    1.57    1.47
  19 -18  -1    0.86    1.39
 -19  18  -1    2.13    2.69
  19 -18  -1   -0.06    1.93
  19 -18  -1    0.15    1.06
 -19  18  -1    1.76    3.99
 -19  18  -1    2.33    3.31
 -20  18   1   19.28    4.43
  20 -18   1   14.02    1.75
 -20  18   1   10.40    4.50
 -20  18   1   18.23    4.62
  20 -18   1   13.64    2.83
  20 -18   1   17.21    3.25
  20 -18  -1   16.22    2.93
  20 -18  -1   13.85    2.29
 -20  18  -1   16.61    4.72
 -20  18  -1   18.98    4.37
  20 -18  -1   11.51    2.45
  20 -18  -1   11.23    2.12
  21 -18   1    5.82    2.10
  21 -18   1    1.92    2.57
 -21  18   1    7.49    3.59
 -21  18   1    6.82    4.33
  21 -18   1    3.56    0.97
 -21  18   1   -0.94    4.06
 -21  18  -1    8.50    3.54
  21 -18  -1    2.21    2.05
  21 -18  -1    5.83    1.59
  21 -18  -1    3.21    1.28
 -21  18  -1    0.70    4.43
  22 -18   1    7.74    2.94
  22 -18   1    9.49    2.52
 -22  18   1    9.74    4.77
  22 -18   1    9.90    2.18
  22 -18   1    8.26    1.36
 -22  18   1    9.23    4.98
  22 -18  -1    7.86    1.69
  22 -18  -1    8.75    1.78
 -22  18  -1   11.57    5.15
  22 -18  -1    5.17    1.68
 -22  18  -1    7.33    3.79
  22 -18  -1   10.72    2.63
  23 -18   1   18.24    2.57
 -23  18   1   23.19    5.75
  23 -18   1   15.99    2.03
  23 -18   1   18.52    4.07
  23 -18   1   17.37    3.32
 -23  18   1   20.42    5.72
 -23  18  -1   22.35    6.32
  23 -18  -1   20.54    2.41
 -23  18  -1   14.40    4.29
  23 -18  -1   13.61    2.64
  23 -18  -1   20.00    3.70
  23 -18  -1   15.54    2.43
 -24  18   1    1.39    5.19
  24 -18   1    2.97    2.89
 -24  18   1    5.44    5.21
  24 -18   1    0.43    1.16
  24 -18   1    0.58    3.42
  24 -18   1    5.56    1.62
  24 -18  -1   -2.35    2.18
  24 -18  -1    1.50    2.61
 -24  18  -1    5.68    3.74
 -24  18  -1    2.60    5.44
  24 -18  -1    2.18    1.50
  24 -18  -1    4.24    1.43
  25 -18   1    7.01    1.44
 -25  18   1    4.86    6.22
  25 -18   1   10.87    3.60
  25 -18   1    7.54    3.05
  25 -18   1   10.12    1.98
 -25  18   1   12.20    6.54
  25 -18  -1    4.50    2.47
 -25  18  -1    8.21    4.07
  25 -18  -1    4.51    3.39
  25 -18  -1    6.02    1.56
 -25  18  -1   18.84    6.73
  26 -18   1    4.89    3.76
  26 -18   1    9.49    1.69
 -26  18   1    9.63    6.26
 -26  18   1   10.35    7.47
  26 -18   1   17.15    3.51
 -26  18  -1    4.66    6.25
  26 -18  -1   10.90    2.21
 -26  18  -1   15.20    4.20
  27 -18   1   28.38    5.42
 -27  18   1   32.36    7.48
 -27  18   1   21.44    7.88
  27 -18   1   30.87    3.09
  27 -18   1   30.69    4.66
  27 -18   1   38.25    3.18
  27 -18  -1   37.37    3.12
  27 -18  -1   26.85    3.50
  28 -18   1    1.10    3.15
 -28  18   1    7.00    7.19
  28 -18   1    1.23    1.43
 -28  18   1    9.22    6.21
  28 -18   1    1.24    2.94
 -28  18  -1   -6.31    6.47
  28 -18  -1    1.54    1.92
  29 -18   1   35.59    4.95
 -29  18   1   27.01    7.50
 -29  18   1   23.63    8.46
  29 -18  -1   32.26    3.88
  29 -18  -1   38.37    4.20
 -29  18  -1   34.79    8.74
 -30  18   1   11.39    8.27
 -30  18   1   20.22    7.14
  30 -18   1   21.16    4.33
  30 -18  -1   16.08    3.15
  30 -18  -1   23.02    3.92
 -30  18  -1   13.11    8.21
 -31  18   1    6.40    6.57
 -31  18   1   -7.32    9.16
  31 -18   1    2.56    3.20
 -31  18  -1   -5.70    8.15
  31 -18  -1   -0.50    2.32
 -32  18   1   -6.99    8.71
 -32  18   1   -4.13    6.88
  32 -18   1    9.50    3.43
  32 -18  -1    5.21    2.55
 -32  18  -1   11.02    8.49
   0  19  -1   38.41    3.37
   0 -19  -1   40.45    4.47
   0  19  -1   30.36    4.93
   0 -19  -1   43.27    5.03
   0  19  -1   46.45    6.88
   0  19   1   38.52    6.63
   0  19   1   40.89    5.05
   0 -19   1   42.38    4.86
   0 -19   1   34.30    3.19
   1  19  -1   28.18    5.08
  -2  19   1   30.12    4.50
   2 -19   1   26.92    2.31
  -2  19   1   32.69    5.68
   2 -19   1   31.92    3.89
  -2  19  -1   21.95    2.59
  -2  19  -1   24.98    5.37
   2 -19  -1   26.67    3.50
   3 -19   1   18.62    1.75
  -3  19   1   22.65    4.00
  -3 -19  -1   11.35    3.38
  -3 -19  -1   11.73    3.48
   3 -19   1   22.76    3.34
  -3  19   1   19.41    4.70
   3  19  -1   20.76    5.49
  -3  19  -1   17.97    2.21
   3  19   1   12.45    4.50
   3  19   1    9.27    4.92
   3 -19  -1   19.48    3.05
  -3  19  -1   19.10    4.74
  -3 -19   1   20.63    3.10
  -4  19   1   46.76    6.98
   4 -19   1   43.56    3.65
  -4  19   1   52.24    5.36
   4 -19   1   46.41    4.81
  -4  19  -1   53.74    5.30
  -4  19  -1   44.79    3.95
   4 -19  -1   48.91    4.56
  -4  19  -1   55.67    6.93
   5 -19   1   73.33    6.40
  -5  19   1   72.21    6.89
  -5  19   1   67.44    8.17
   5 -19   1   69.49    5.36
  -5  19  -1   80.12    8.33
  -5  19  -1   81.03    6.72
   5 -19  -1   69.37    6.10
  -5  19  -1   69.15    5.52
  -6  19   1    2.65    2.43
  -6  19   1    6.49    3.58
   6 -19   1    4.47    0.90
  -6 -19  -1    3.27    4.00
   6  19  -1   15.02    6.20
  -6 -19  -1    4.87    3.19
   6 -19   1    3.85    1.85
   6  19   1    3.14    4.87
  -6 -19   1    2.39    3.92
   6 -19  -1    3.00    1.68
   6  19   1    2.93    5.19
  -6  19  -1    2.97    1.37
  -6  19  -1    2.88    2.22
  -6  19  -1    3.14    3.34
   7 -19   1   68.62    5.54
   7 -19   1   70.01    5.10
  -7  19   1   68.03    6.51
  -7  19   1   55.25    7.46
   7 -19   1   66.08    5.82
   7 -19  -1   69.47    5.68
  -7  19  -1   67.16    6.23
  -7  19  -1   68.75    7.64
  -7  19  -1   60.36    5.20
   8  19  -1   23.07    6.56
  -8  19   1   37.18    6.54
  -8  19   1   36.78    4.74
   8  19  -1   27.85    4.71
   8 -19   1   37.94    3.87
   8 -19   1   35.95    3.21
   8 -19   1   37.08    3.63
   8 -19  -1   37.27    3.57
  -8  19  -1   34.92    5.93
  -8  19  -1   36.38    4.23
  -8  19  -1   34.04    3.20
   8 -19  -1   36.11    2.95
   8 -19  -1   30.12    2.58
   8 -19  -1   35.59    4.09
   9 -19   1    3.79    1.60
   9 -19   1    4.14    1.36
  -9  19   1    1.53    2.35
  -9  19   1    1.57    3.22
   9 -19   1    4.19    1.75
   9 -19  -1    5.89    2.16
   9 -19  -1    4.10    1.49
   9 -19  -1    1.97    0.63
  -9  19  -1    3.11    2.07
   9 -19  -1    3.06    1.22
  -9  19  -1    2.08    1.34
  -9  19  -1    1.01    3.24
  10  19   1   18.28    6.46
 -10 -19   1   19.10    5.04
 -11  19   1   20.60    4.46
  11  19  -1    6.36    7.07
  11 -19   1   17.29    2.67
 -11 -19  -1    5.74    5.07
  11 -19   1   16.79    3.29
  11 -19   1   17.95    1.95
 -11  19   1   19.01    3.86
 -11  19  -1   16.25    2.43
  11  19   1   17.26    6.27
  11 -19  -1   23.58    2.63
 -11  19  -1   19.39    4.65
  11 -19  -1   16.67    1.91
  11 -19  -1   16.95    3.11
 -11  19  -1   18.32    3.80
 -12  19   1   20.25    4.75
 -12 -19  -1   23.40    6.10
  12 -19   1   21.88    2.94
  12 -19   1   17.69    1.91
 -12  19   1   18.38    3.75
  12 -19   1   12.51    2.76
  12 -19  -1   20.28    2.52
 -12  19  -1   18.70    3.73
 -12  19  -1   16.19    4.22
  12  19   1   30.31    6.76
  12 -19  -1   16.44    2.43
  12 -19  -1   14.79    3.01
  13 -19   1    4.43    2.54
 -13  19   1    0.93    2.58
 -13  19   1    4.78    3.21
  13 -19   1    3.57    1.96
  13 -19   1    3.90    1.08
  13  19   1   12.52    6.15
 -13  19  -1    5.46    2.46
  13 -19  -1    5.27    2.12
  13 -19  -1    4.48    1.30
 -13  19  -1    4.91    3.54
  13 -19  -1    5.08    1.56
  14 -19   1   21.69    3.16
  14 -19   1   22.43    2.33
 -14  19   1   22.58    4.94
 -14  19   1   18.19    3.86
  14 -19  -1   22.47    2.71
  14 -19  -1   22.09    3.08
  14 -19  -1   19.73    2.15
 -14  19  -1   18.09    3.40
 -14  19  -1   22.18    4.96
  15 -19   1   14.95    2.74
  15 -19   1   15.38    2.10
 -15  19   1   15.27    3.85
 -15  19   1   16.12    4.27
  15 -19  -1   12.12    2.60
 -15  19  -1   14.09    4.14
  15 -19  -1   17.09    2.57
  15 -19  -1   15.91    2.00
 -15  19  -1    9.95    3.11
  16 -19   1   61.60    5.02
  16 -19   1   50.95    5.56
 -16  19   1   51.29    6.73
 -16  19   1   57.22    7.11
  16 -19  -1   63.15    4.95
  16 -19  -1   71.31    5.20
  16 -19  -1   56.74    5.35
 -16  19  -1   53.59    6.13
 -16  19  -1   60.37    7.27
  16 -19  -1   63.01    5.43
  17 -19   1   75.98    7.19
 -17  19   1   78.89    8.63
  17 -19   1   79.42    6.39
  17 -19   1   88.36    6.69
 -17  19   1   84.62    8.63
 -17  19  -1   78.94    7.59
  17 -19  -1   75.65    6.87
  17 -19  -1   97.11    6.89
  17 -19  -1   86.60    6.67
  17 -19  -1   91.77    7.08
 -17  19  -1   88.41    8.93
 -18  19   1   -0.94    3.50
 -18  19   1    1.37    3.37
  18 -19   1    1.68    1.02
  18 -19   1    1.10    1.66
 -18  19   1    5.63    3.66
  18 -19   1    3.00    2.07
 -18  19   1    4.25    3.35
  18 -19  -1    0.86    1.35
  18 -19  -1    1.74    1.59
 -18  19  -1   -1.75    3.29
  18 -19  -1    2.27    1.90
 -18  19  -1    0.32    2.74
  18 -19  -1    1.02    1.67
 -19  19   1   32.65    5.97
 -19  19   1   42.57    6.18
 -19  19   1   39.08    6.02
 -19  19   1   36.37    6.39
  19 -19   1   38.45    3.33
  19 -19   1   38.21    4.62
  19 -19   1   39.60    3.89
  19 -19  -1   38.72    4.05
  19 -19  -1   38.52    3.65
 -19  19  -1   40.39    6.38
 -19  19  -1   36.26    5.33
 -19  19  -1   47.17    7.12
  19 -19  -1   40.79    4.00
  19 -19  -1   40.63    4.33
 -20  19   1   21.80    5.06
  20 -19   1   23.48    2.51
 -20  19   1   29.37    5.48
  20 -19   1   25.94    4.12
 -20  19   1   25.84    5.61
  20 -19   1   28.62    3.25
 -20  19   1   31.99    5.70
  20 -19  -1   30.86    3.74
  20 -19  -1   22.66    2.91
 -20  19  -1   34.42    6.83
  20 -19  -1   24.37    3.17
  20 -19  -1   30.89    3.44
 -20  19  -1   30.99    5.60
 -21  19   1   12.29    4.80
  21 -19   1    7.73    2.45
 -21  19   1   12.77    4.37
  21 -19   1   14.71    3.24
 -21  19   1   15.79    4.84
  21 -19   1   12.11    1.81
 -21  19  -1   14.19    5.09
  21 -19  -1   13.53    2.20
  21 -19  -1   17.97    2.71
  21 -19  -1   13.42    2.39
 -21  19  -1   14.45    4.08
  21 -19  -1   10.94    2.60
  22 -19   1   24.86    4.44
  22 -19   1   23.59    2.93
  22 -19   1   25.52    3.60
 -22  19   1   28.02    6.16
 -22  19   1   30.18    6.47
  22 -19   1   24.83    2.42
  22 -19  -1   23.57    3.78
 -22  19  -1   18.48    6.08
  22 -19  -1   19.28    2.75
 -22  19  -1   24.00    5.09
  22 -19  -1   24.38    2.99
  22 -19  -1   26.30    3.33
  23 -19   1    0.07    3.05
 -23  19   1    0.26    4.90
  23 -19   1    3.84    2.46
  23 -19   1    5.43    1.68
  23 -19   1    2.73    1.08
 -23  19   1    0.47    4.70
  23 -19  -1    3.79    2.72
  23 -19  -1    5.29    1.99
 -23  19  -1    3.55    3.83
 -23  19  -1    3.23    5.53
  23 -19  -1    1.94    1.50
  23 -19  -1    3.27    1.41
  24 -19   1   31.09    5.92
  24 -19   1   37.61    3.72
  24 -19   1   31.58    3.10
  24 -19   1   36.29    5.04
 -24  19   1   38.99    7.61
 -24  19   1   41.18    7.98
  24 -19  -1   34.28    3.65
  24 -19  -1   34.14    4.23
  24 -19  -1   34.43    4.87
 -24  19  -1   35.82    8.10
  24 -19  -1   34.60    3.52
 -24  19  -1   38.49    6.43
 -25  19   1   32.49    7.74
  25 -19   1   21.02    3.84
  25 -19   1   24.09    2.75
 -25  19   1   16.62    7.08
  25 -19   1   20.48    4.46
  25 -19   1   14.66    2.21
 -25  19  -1   17.86    5.24
 -25  19  -1   14.53    6.68
  25 -19  -1   25.85    4.48
  25 -19  -1   17.31    3.66
  25 -19  -1   22.21    2.72
  25 -19  -1   18.30    2.61
 -26  19   1    2.47    7.17
  26 -19   1   12.04    3.88
 -26  19   1    6.89    5.85
  26 -19   1    8.04    3.05
  26 -19  -1    9.78    2.71
  26 -19  -1   11.29    2.32
 -26  19  -1   10.52    4.51
 -26  19  -1    2.87    6.02
  26 -19  -1    3.73    4.16
 -27  19   1    1.44    7.18
  27 -19   1    4.08    2.90
 -27  19   1    6.85    6.93
  27 -19   1    0.97    1.40
  27 -19   1    5.69    3.78
  27 -19  -1    1.01    1.87
  27 -19  -1    7.09    2.63
  27 -19  -1   -2.97    3.24
 -27  19  -1    5.08    6.82
  27 -19  -1    3.49    1.56
 -28  19   1   13.55    6.89
  28 -19   1   20.36    4.00
  28 -19   1   15.42    2.43
 -28  19   1    9.26    7.52
  28 -19   1   20.57    4.06
  28 -19  -1   19.08    2.97
  28 -19  -1   25.26    3.95
 -28  19  -1   16.72    7.45
  28 -19  -1   24.41    4.48
  29 -19   1   17.36    4.33
 -29  19   1   15.67    8.58
 -29  19   1   15.62    7.21
  29 -19   1   20.68    4.13
  29 -19  -1   16.94    3.32
  29 -19  -1   23.05    3.73
 -29  19  -1    7.79    7.63
  30 -19   1    2.78    2.94
 -30  19   1    6.09    8.13
  30 -19   1    5.84    4.04
 -30  19   1   10.20    6.72
  30 -19  -1    8.11    3.29
 -30  19  -1  -12.12    7.34
  30 -19  -1    1.23    2.45
 -31  19   1   -4.28    8.55
  31 -19   1    5.59    4.39
  31 -19   1    6.45    3.62
 -31  19   1   11.31    6.97
 -31  19  -1    6.96    7.66
  32 -19   1   11.25    4.31
 -32  19   1   -1.75    6.99
  32 -19   1    4.86    3.54
 -32  19   1    2.97    8.25
 -32  19  -1   -2.87    7.79
  32 -19  -1   13.67    4.18
  32 -19  -1    3.58    2.41
   0 -20  -1    6.63    3.11
   0 -20   1    4.40    1.34
   0 -20   1    6.75    2.72
   0  20   1    0.76    4.40
   0  20   1    4.21    3.24
   0  20  -1    3.92    3.45
   0  20  -1    8.15    5.14
   0 -20  -1    2.81    2.64
   1 -20   1   24.54    3.88
  -1  20   1   31.44    6.31
   1 -20   1   22.01    2.36
  -1  20   1   26.56    4.92
   1 -20  -1   31.54    4.55
  -1  20  -1   34.25    6.79
   1 -20  -1   28.27    3.75
  -1  20  -1   24.14    2.43
  -1  20  -1   33.29    5.38
   2  20  -1   -0.27    5.22
   2 -20   1   12.25    2.83
  -2  20   1   14.31    3.51
   2  20  -1   -0.75    4.94
  -2  20   1   20.90    5.06
   2 -20   1   10.49    1.51
   2 -20  -1   16.83    3.19
  -2  20  -1   10.78    1.90
   2  20   1    0.45    4.87
  -2  20  -1   15.91    5.28
  -2  20  -1   17.96    3.72
   2 -20  -1   14.78    3.37
   3  20  -1   31.46    6.35
   3  20  -1   36.77    7.62
  -3 -20  -1   26.05    5.06
  -3 -20  -1   35.24    5.23
   3  20   1   38.56    7.32
   3  20   1   35.92    5.77
  -3 -20   1   34.92    5.82
   4  20  -1   18.38    6.84
   4 -20   1   29.32    2.31
  -4  20   1   30.04    4.60
   4 -20   1   27.17    3.75
  -4  20   1   32.78    6.07
  -4  20  -1   27.22    2.65
  -4 -20   1   17.51    4.47
  -4  20  -1   24.83    4.18
   4 -20  -1   24.42    3.49
   4  20   1   24.19    6.34
   5  20  -1   24.56    4.69
   5 -20  -1   15.78    3.50
   6 -20   1   71.61    6.02
  -6  20   1   71.25    7.18
   6  20  -1   54.34   10.43
   6 -20   1   76.19    6.63
   6 -20   1   70.74    5.54
  -6  20   1   75.86    8.80
   6 -20  -1   87.50    6.89
   6 -20  -1   79.82    6.42
  -6  20  -1   78.07    8.56
  -6  20  -1   78.74    7.01
  -6  20  -1   70.74    5.82
   7 -20   1   95.87    7.80
   7 -20   1   87.39    6.82
  -7  20   1   86.54    9.38
  -7  20   1   96.63    8.40
   7 -20   1   85.49    7.20
   7 -20  -1   98.26    7.89
   7 -20  -1   95.31    7.51
  -7  20  -1   95.83    8.10
  -7  20  -1   88.07    9.40
  -7  20  -1   94.82    6.91
  -8  20   1    6.22    4.29
  -8 -20  -1    4.92    3.83
   8  20  -1    5.90    7.53
   8 -20   1    7.54    2.32
  -8  20   1    6.64    2.95
  -8 -20  -1    4.90    3.97
   8 -20   1   12.39    2.15
   8 -20  -1   12.43    2.43
   8 -20  -1   16.82    3.37
   8 -20  -1    9.37    1.00
  -8 -20   1    0.05    4.03
  -8  20  -1    8.67    1.83
   8  20   1    1.72    6.39
  -8  20  -1   11.27    2.97
  -8  20  -1   10.30    4.33
   9  20  -1    8.04    8.47
  -9 -20  -1    8.25    4.70
   9 -20   1   17.10    2.86
   9 -20   1   14.65    2.96
  -9  20   1   18.79    3.84
   9 -20   1   16.10    2.32
  -9 -20  -1    6.06    4.33
  -9  20   1   14.16    4.46
  -9  20  -1   18.21    3.34
   9  20   1    6.50    6.98
   9 -20  -1   20.27    3.56
   9 -20  -1   18.69    2.58
  -9  20  -1   18.36    4.88
  -9  20  -1   14.58    2.45
   9 -20  -1   12.60    1.34
  10 -20   1    6.61    2.15
 -10  20   1    6.86    2.99
 -10  20   1    4.39    3.47
  10 -20   1    3.66    2.01
  10  20  -1   26.92    9.34
 -10 -20   1   15.55    4.63
  10  20   1   18.67    6.35
  10 -20  -1    4.54    2.19
 -10  20  -1    1.41    3.46
  10  20   1   14.99    7.33
  10 -20  -1    8.56    1.91
 -10  20  -1    2.42    2.46
  10 -20  -1   10.33    1.89
  11 -20   1   15.00    2.70
 -11  20   1   18.15    3.52
  11 -20   1   19.37    3.32
  11 -20   1   10.10    1.52
 -11  20   1   13.41    4.29
  11 -20  -1   12.57    2.40
  11 -20  -1   17.05    3.33
 -11  20  -1    7.28    4.23
 -11  20  -1   12.28    2.30
 -11  20  -1   13.84    3.33
 -11 -20   1   22.54    5.39
  11 -20  -1   12.16    1.59
  11 -20  -1   15.55    2.41
 -12  20   1   31.92    5.71
  12 -20   1   32.69    4.41
  12 -20   1   30.04    3.77
 -12  20   1   30.26    5.11
  12 -20   1   33.28    2.87
  12 -20  -1   31.18    3.36
  12 -20  -1   39.29    4.11
 -12  20  -1   37.32    6.16
 -12  20  -1   30.50    3.41
  12 -20  -1   35.28    3.46
  12 -20  -1   36.98    3.64
 -12  20  -1   33.76    4.77
  13 -20   1   23.31    3.38
 -13  20   1   22.20    4.42
 -13  20   1   26.38    5.48
  13 -20   1   23.53    2.18
 -13  20  -1   25.56    5.61
  13 -20  -1   19.07    2.21
  13 -20  -1   17.66    3.43
  13 -20  -1   24.64    3.01
  13 -20  -1   26.93    3.10
 -13  20  -1   19.09    4.09
 -14  20   1   32.49    5.72
  14 -20   1   25.89    3.63
 -14  20   1   24.55    5.14
  14 -20   1   27.91    2.68
  14 -20  -1   26.46    2.57
 -14  20  -1   31.57    5.70
  14 -20  -1   30.50    3.45
  14 -20  -1   27.58    3.67
 -14  20  -1   25.76    4.48
 -15  20   1    2.42    2.95
  15 -20   1   -2.98    1.77
 -15  20   1   -0.61    3.19
  15 -20   1    1.20    1.26
 -15  20  -1    0.45    2.89
  15 -20  -1    1.80    1.00
 -15  20  -1    5.22    3.96
  15 -20  -1    5.26    1.95
  15 -20  -1    0.12    1.55
  16 -20   1   36.00    4.39
 -16  20   1   33.34    5.79
 -16  20   1   43.19    6.39
  16 -20   1   43.00    3.71
  16 -20  -1   46.50    4.43
  16 -20  -1   34.97    3.99
  16 -20  -1   41.37    3.58
 -16  20  -1   48.85    6.56
 -16  20  -1   39.35    5.53
 -17  20   1   -0.55    3.39
  17 -20   1    4.26    2.09
  17 -20   1    1.40    1.39
 -17  20   1    3.16    3.39
  17 -20  -1    1.34    1.37
  17 -20  -1    2.59    1.70
  17 -20  -1    1.29    1.74
 -17  20  -1    4.55    4.38
 -17  20  -1   -0.73    2.90
  17 -20  -1    3.70    1.52
 -18  20   1   44.12    6.55
 -18  20   1   42.87    6.48
  18 -20   1   44.26    3.66
  18 -20   1   37.20    3.87
  18 -20   1   38.94    4.36
 -18  20  -1   42.86    5.49
  18 -20  -1   43.03    4.26
 -18  20  -1   38.32    6.54
  18 -20  -1   38.96    4.32
  18 -20  -1   41.77    3.98
  18 -20  -1   40.59    3.93
  19 -20   1   36.14    4.34
  19 -20   1   35.02    3.13
 -19  20   1   31.89    5.82
 -19  20   1   27.14    6.05
  19 -20   1   32.74    3.54
 -19  20  -1   38.50    6.24
  19 -20  -1   30.99    3.90
 -19  20  -1   37.07    5.35
  19 -20  -1   31.14    3.59
  19 -20  -1   37.70    3.76
  19 -20  -1   37.05    3.62
  20 -20   1    4.11    1.14
 -20  20   1    7.95    4.14
  20 -20   1    2.60    2.47
  20 -20   1    4.93    1.88
 -20  20   1    3.55    3.71
 -20  20   1    2.76    3.78
 -20  20   1    8.14    3.96
  20 -20  -1    5.50    1.62
  20 -20  -1    5.37    1.86
 -20  20  -1    8.56    4.32
  20 -20  -1    6.04    2.02
  20 -20  -1    5.50    2.10
 -20  20  -1    1.89    3.10
 -20  20  -1    2.61    4.25
  21 -20   1    1.40    2.64
  21 -20   1    3.23    2.00
 -21  20   1    1.48    4.62
 -21  20   1    5.61    4.46
 -21  20   1    1.91    4.03
 -21  20   1    6.05    3.87
  21 -20   1    2.76    1.16
  21 -20  -1    4.29    2.28
  21 -20  -1    3.40    1.41
 -21  20  -1    3.70    4.13
  21 -20  -1    4.84    1.84
 -21  20  -1    3.57    4.48
  21 -20  -1    4.18    2.25
  22 -20   1   -1.87    1.81
  22 -20   1    3.13    2.24
  22 -20   1    0.75    1.09
  22 -20   1   -0.44    2.84
 -22  20   1    2.06    4.00
 -22  20   1    1.93    4.54
 -22  20   1    4.74    5.03
  22 -20  -1    1.93    2.24
  22 -20  -1    1.37    1.31
  22 -20  -1    1.87    1.74
 -22  20  -1    7.05    5.37
 -22  20  -1    3.41    4.08
  22 -20  -1    0.98    2.37
  23 -20   1   65.64    5.05
  23 -20   1   65.30    6.05
 -23  20   1   57.53    8.42
 -23  20   1   62.67    9.09
  23 -20   1   63.31    5.61
  23 -20   1   59.52    7.12
 -23  20  -1   62.47    7.78
 -23  20  -1   75.58   10.74
  23 -20  -1   64.30    6.21
  23 -20  -1   61.45    6.37
  23 -20  -1   62.80    5.34
  23 -20  -1   64.31    5.44
  24 -20   1   66.59    5.66
 -24  20   1   61.09    9.40
 -24  20   1   71.67   10.05
  24 -20   1   67.15    5.19
  24 -20   1   57.40    6.35
  24 -20   1   63.06    7.39
  24 -20  -1   64.84    5.47
  24 -20  -1   71.54    6.64
 -24  20  -1   64.78    8.22
 -24  20  -1   72.82   10.83
  24 -20  -1   62.53    6.80
  24 -20  -1   67.13    5.60
 -25  20   1    5.60    6.91
  25 -20   1   14.58    2.82
  25 -20   1   11.57    3.29
  25 -20   1   14.45    3.88
  25 -20   1    7.63    1.65
 -25  20   1    7.90    6.07
  25 -20  -1   13.36    2.50
 -25  20  -1    8.49    4.99
 -25  20  -1    5.48    6.36
  25 -20  -1   10.99    2.06
  25 -20  -1   14.00    3.91
 -26  20   1   28.74    8.53
 -26  20   1   36.08    7.57
  26 -20   1   26.73    2.96
  26 -20   1   32.32    4.25
  26 -20   1   30.51    4.96
 -26  20  -1   30.98    6.30
  26 -20  -1   40.55    5.02
  26 -20  -1   28.63    3.26
  26 -20  -1   36.93    5.75
 -26  20  -1   33.75    8.23
  27 -20   1    6.28    3.01
 -27  20   1   -0.50    6.60
 -27  20   1    1.21    6.25
  27 -20   1    2.81    3.58
  27 -20   1    3.42    1.73
  27 -20  -1    3.69    1.86
  27 -20  -1    2.53    3.75
 -27  20  -1    3.13    6.87
 -27  20  -1    1.22    4.87
  27 -20  -1    2.83    1.71
 -28  20   1    0.09    7.10
 -28  20   1    6.52    6.61
  28 -20   1    7.55    2.46
  28 -20   1    2.45    3.76
  28 -20   1    2.66    2.96
  28 -20  -1    4.03    2.14
  28 -20  -1   12.49    3.38
  28 -20  -1    7.60    1.84
  28 -20  -1   11.43    3.70
 -28  20  -1    8.13    6.97
  29 -20   1    9.43    3.25
 -29  20   1   -5.04    6.49
 -29  20   1    9.55    7.83
  29 -20   1    1.98    3.83
  29 -20  -1    2.24    3.89
  29 -20  -1    1.48    2.18
 -29  20  -1    4.94    7.45
 -30  20   1   -0.08    8.03
 -30  20   1   -2.78    6.57
  30 -20   1   16.57    4.58
  30 -20   1    9.79    3.41
  30 -20  -1   12.05    3.01
  30 -20  -1    5.10    4.34
 -30  20  -1   10.66    7.69
  30 -20  -1   17.86    4.20
 -31  20   1    5.53    9.20
  31 -20   1    9.94    4.61
  31 -20   1    8.93    3.61
 -31  20   1    8.84    7.42
 -31  20  -1   15.30    9.00
  31 -20  -1   12.36    4.16
  31 -20  -1   10.13    4.47
 -32  20   1    6.93    9.37
  32 -20   1    0.97    3.30
 -32  20   1    7.22    8.01
  32 -20   1    7.56    4.53
  32 -20  -1    9.76    4.05
 -32  20  -1   14.97    9.14
  32 -20  -1    7.88    4.66
   0 -21  -1    2.07    2.64
   0 -21  -1    8.99    3.35
   0  21   1    7.31    5.00
   0 -21   1    6.34    1.51
   0 -21   1    2.90    2.99
   0  21  -1    4.04    4.42
   0  21   1    0.46    3.33
   0  21  -1    8.93    5.79
  -1  21   1    0.53    3.45
  -1 -21  -1   11.35    3.34
   1 -21   1    2.33    1.30
   1  21  -1   12.08    4.64
  -1 -21  -1   10.29    3.68
   1  21  -1   17.02    6.03
   1 -21   1    4.79    2.89
  -1  21   1    2.11    4.94
   1  21   1    5.54    3.45
  -1 -21   1    5.89    3.82
  -1  21  -1   -0.47    5.20
   1 -21  -1    7.27    3.08
   1 -21  -1    1.70    2.46
   1  21   1    2.49    5.53
  -1  21  -1    4.38    3.80
  -2  21   1    6.96    5.04
  -2 -21  -1   11.69    3.88
   2 -21   1    8.40    1.31
   2 -21   1   10.69    3.19
  -2  21   1   12.35    3.68
  -2 -21  -1   17.97    3.99
   2  21  -1    7.25    4.58
   2  21   1   13.10    3.92
  -2 -21   1   10.87    3.86
  -2  21  -1    9.76    4.98
  -2  21  -1   11.30    3.58
   2  21   1   16.79    6.53
   2 -21  -1   13.31    2.69
   2 -21  -1   16.08    3.57
  -3 -21  -1   35.67    6.29
   3  21  -1   28.80    6.21
  -3 -21  -1   38.79    5.86
   3  21  -1   45.04    9.62
  -3 -21   1   38.87    6.02
   3  21   1   40.84    8.80
   3  21   1   38.59    5.72
  -5  21   1   27.43    5.60
   5 -21   1   23.64    3.56
   5 -21   1   18.97    1.92
  -5  21   1   24.04    4.52
   5  21  -1   19.59    8.36
   5  21  -1   11.58    5.31
   5 -21  -1   22.13    3.31
  -5  21  -1   28.17    5.84
  -5  21  -1   22.65    2.53
  -5 -21   1   12.57    4.43
   5  21   1   20.52    7.72
  -5  21  -1   21.59    4.38
   6 -21   1   42.11    4.80
  -6  21   1   48.99    7.66
   6 -21   1   40.74    4.05
   6  21  -1   43.26    9.73
  -6  21   1   45.23    5.69
   6 -21   1   40.14    3.45
  -6 -21  -1   33.46    6.95
  -6  21  -1   47.66    5.49
   6 -21  -1   48.68    5.06
   6  21   1   36.14    9.03
  -6  21  -1   43.81    7.54
  -6  21  -1   47.37    3.81
   6 -21  -1   48.19    4.66
   7 -21   1   10.50    1.55
  -7 -21  -1   15.27    5.34
   7 -21   1    7.40    2.08
  -7 -21  -1   11.91    4.48
   7  21  -1   30.00    9.02
   7 -21   1   11.81    2.75
  -7  21   1   14.17    4.99
  -7  21   1   15.18    3.53
   7  21  -1   13.93    5.11
   7  21   1   15.52    5.52
  -7  21  -1    9.25    1.97
   7 -21  -1   10.83    2.50
  -7 -21   1    7.54    4.27
   7  21   1   20.85    8.03
  -7  21  -1    6.95    4.68
  -7  21  -1    8.93    2.93
  -8  21   1   63.57    6.92
   8 -21   1   59.07    5.41
   8 -21   1   71.63    5.99
   8 -21   1   62.93    5.16
  -8  21   1   53.03    7.83
  -8  21  -1   58.01    8.20
   8 -21  -1   67.87    5.71
  -8  21  -1   67.57    6.47
  -8  21  -1   56.90    5.11
   8 -21  -1   65.13    6.24
   9 -21   1   44.10    4.35
  -9  21   1   38.69    6.82
  -9  21   1   44.23    5.64
   9 -21   1   41.35    3.87
   9 -21   1   35.84    4.44
   9 -21  -1   48.86    4.97
  -9  21  -1   37.47    3.92
   9 -21  -1   43.40    3.50
   9 -21  -1   45.42    3.17
[truncated: 1,860,709 more chars]
